# Supplementary material for: Global increase in tropical cyclone ocean surface waves
Source: Nat Commun. 2024 Jan 3;15:174. doi: 10.1038/s41467-023-43532-4 (PMC10764719; doi:10.1038/s41467-023-43532-4)
Supplement: Supplementary file 3 — Source Data [file 41467_2023_43532_MOESM3_ESM.zip]

Archive with 22 entries (18 files):
- SourceData/fig1_sourcedata/
- SourceData/fig1_sourcedata/fig1a.txt
- SourceData/fig1_sourcedata/fig1b.txt
- SourceData/fig1_sourcedata/fig1c.txt
- SourceData/fig1_sourcedata/fig1cp.txt
- SourceData/fig1_sourcedata/fig1d.txt
- SourceData/fig1_sourcedata/fig1e.txt
- SourceData/fig1_sourcedata/fig1f.txt
- SourceData/fig1_sourcedata/fig1fp.txt
- SourceData/fig2_sourcedata/
- SourceData/fig2_sourcedata/MaxWindspeed.txt
- SourceData/fig2_sourcedata/MixHs.txt
- SourceData/fig2_sourcedata/swellHs.txt
- SourceData/fig2_sourcedata/windseaHs.txt
- SourceData/fig3_sourcedata/
- SourceData/fig3_sourcedata/TCArea_25m.txt
- SourceData/fig3_sourcedata/TCArea_35m.txt
- SourceData/fig3_sourcedata/TCArea_45m.txt
- SourceData/fig4_sourcedata/
- SourceData/fig4_sourcedata/TCArea.txt
- SourceData/fig4_sourcedata/TCDuration.txt
- SourceData/fig4_sourcedata/TCEnergy.txt
