# Supplementary material for: Global increase in tropical cyclone ocean surface waves
Source: Nat Commun. 2024 Jan 3;15:174. doi: 10.1038/s41467-023-43532-4 (PMC10764719; doi:10.1038/s41467-023-43532-4)
Supplement: Supplementary file 3 — Source Data [file 41467_2023_43532_MOESM3_ESM.zip › SourceData/fig1_sourcedata/fig1a.txt]

             NaN             NaN             NaN             NaN             NaN             NaN             NaN             NaN             NaN             NaN             NaN             NaN             NaN             NaN             NaN             NaN             NaN             NaN             NaN             NaN             NaN             NaN             NaN             NaN             NaN             NaN             NaN             NaN             NaN             NaN             NaN             NaN             NaN             NaN             NaN             NaN             NaN             NaN             NaN             NaN             NaN             NaN             NaN             NaN             NaN             NaN             NaN             NaN             NaN             NaN             NaN             NaN             NaN             NaN             NaN             NaN             NaN             NaN             NaN             NaN             NaN             NaN             NaN             NaN             NaN             NaN             NaN             NaN             NaN             NaN             NaN             NaN             NaN             NaN             NaN             NaN             NaN             NaN             NaN             NaN             NaN             NaN             NaN             NaN             NaN             NaN             NaN             NaN             NaN             NaN             NaN             NaN             NaN             NaN             NaN             NaN             NaN             NaN             NaN             NaN             NaN             NaN             NaN             NaN             NaN             NaN             NaN             NaN             NaN             NaN             NaN             NaN             NaN             NaN             NaN             NaN             NaN             NaN             NaN             NaN             NaN             NaN             NaN             NaN             NaN             NaN             NaN             NaN             NaN             NaN             NaN             NaN             NaN             NaN             NaN             NaN             NaN             NaN             NaN             NaN             NaN             NaN             NaN             NaN             NaN             NaN             NaN             NaN             NaN             NaN             NaN             NaN             NaN             NaN             NaN             NaN             NaN             NaN             NaN             NaN             NaN             NaN             NaN             NaN             NaN             NaN             NaN             NaN             NaN             NaN             NaN             NaN             NaN             NaN             NaN             NaN             NaN             NaN             NaN             NaN             NaN             NaN             NaN             NaN             NaN             NaN             NaN             NaN             NaN             NaN             NaN             NaN             NaN             NaN             NaN             NaN             NaN             NaN             NaN             NaN             NaN             NaN             NaN             NaN             NaN             NaN             NaN             NaN             NaN             NaN             NaN             NaN             NaN             NaN             NaN             NaN             NaN             NaN             NaN             NaN             NaN             NaN             NaN             NaN             NaN             NaN             NaN             NaN             NaN             NaN             NaN             NaN             NaN             NaN             NaN             NaN             NaN             NaN             NaN             NaN             NaN             NaN             NaN             NaN             NaN             NaN             NaN             NaN             NaN             NaN             NaN             NaN             NaN             NaN             NaN             NaN             NaN             NaN             NaN             NaN             NaN             NaN             NaN             NaN             NaN             NaN             NaN             NaN             NaN             NaN             NaN             NaN             NaN             NaN             NaN             NaN             NaN             NaN             NaN             NaN             NaN             NaN             NaN             NaN             NaN             NaN             NaN             NaN             NaN             NaN             NaN             NaN             NaN             NaN             NaN             NaN             NaN             NaN             NaN             NaN             NaN             NaN             NaN             NaN             NaN             NaN             NaN             NaN             NaN             NaN             NaN             NaN             NaN             NaN             NaN             NaN             NaN             NaN             NaN             NaN             NaN             NaN             NaN             NaN             NaN             NaN             NaN             NaN             NaN             NaN             NaN             NaN             NaN             NaN             NaN             NaN             NaN             NaN             NaN             NaN             NaN             NaN             NaN             NaN             NaN             NaN             NaN             NaN             NaN             NaN             NaN             NaN             NaN             NaN             NaN             NaN             NaN             NaN             NaN             NaN             NaN             NaN             NaN             NaN             NaN             NaN             NaN             NaN             NaN             NaN             NaN             NaN             NaN             NaN             NaN             NaN             NaN             NaN             NaN             NaN             NaN             NaN             NaN             NaN             NaN             NaN             NaN             NaN             NaN             NaN             NaN             NaN             NaN             NaN             NaN             NaN             NaN             NaN             NaN             NaN             NaN             NaN             NaN             NaN             NaN             NaN             NaN             NaN             NaN             NaN             NaN             NaN             NaN             NaN             NaN             NaN             NaN             NaN             NaN             NaN             NaN             NaN             NaN             NaN             NaN             NaN             NaN             NaN             NaN             NaN             NaN             NaN             NaN             NaN             NaN             NaN             NaN             NaN             NaN             NaN             NaN             NaN             NaN             NaN             NaN             NaN             NaN             NaN             NaN             NaN             NaN             NaN             NaN             NaN             NaN             NaN             NaN             NaN             NaN             NaN             NaN             NaN             NaN             NaN             NaN             NaN             NaN             NaN             NaN             NaN             NaN             NaN             NaN             NaN             NaN             NaN             NaN             NaN             NaN             NaN             NaN             NaN             NaN             NaN             NaN             NaN             NaN             NaN             NaN             NaN             NaN             NaN             NaN             NaN             NaN             NaN             NaN             NaN             NaN             NaN             NaN             NaN             NaN             NaN             NaN             NaN             NaN             NaN             NaN             NaN             NaN             NaN             NaN             NaN             NaN             NaN             NaN             NaN             NaN             NaN             NaN             NaN             NaN             NaN             NaN             NaN             NaN             NaN             NaN             NaN             NaN             NaN             NaN             NaN             NaN             NaN             NaN             NaN             NaN             NaN             NaN             NaN             NaN             NaN             NaN             NaN             NaN             NaN             NaN             NaN             NaN             NaN             NaN             NaN             NaN             NaN             NaN             NaN             NaN             NaN             NaN             NaN             NaN             NaN             NaN             NaN             NaN             NaN             NaN             NaN             NaN             NaN             NaN             NaN             NaN             NaN             NaN             NaN             NaN             NaN             NaN             NaN             NaN             NaN             NaN             NaN             NaN             NaN             NaN             NaN             NaN             NaN             NaN             NaN             NaN             NaN             NaN             NaN             NaN             NaN             NaN             NaN             NaN             NaN             NaN             NaN             NaN             NaN             NaN             NaN             NaN             NaN             NaN             NaN             NaN             NaN             NaN             NaN             NaN             NaN             NaN             NaN             NaN             NaN             NaN             NaN             NaN             NaN             NaN             NaN             NaN             NaN             NaN             NaN             NaN             NaN             NaN             NaN             NaN             NaN             NaN             NaN             NaN             NaN             NaN             NaN             NaN             NaN             NaN             NaN             NaN             NaN             NaN             NaN             NaN             NaN             NaN             NaN             NaN             NaN             NaN             NaN             NaN             NaN             NaN             NaN             NaN             NaN             NaN             NaN             NaN             NaN             NaN             NaN             NaN             NaN             NaN             NaN             NaN             NaN             NaN             NaN             NaN             NaN             NaN             NaN             NaN             NaN             NaN             NaN             NaN             NaN             NaN             NaN             NaN             NaN             NaN             NaN             NaN             NaN             NaN             NaN             NaN             NaN             NaN             NaN             NaN             NaN             NaN             NaN             NaN             NaN             NaN             NaN             NaN             NaN             NaN             NaN             NaN             NaN             NaN             NaN             NaN             NaN             NaN             NaN             NaN             NaN             NaN             NaN             NaN             NaN             NaN             NaN             NaN             NaN             NaN             NaN             NaN             NaN             NaN             NaN             NaN             NaN             NaN             NaN             NaN             NaN             NaN             NaN             NaN             NaN             NaN             NaN             NaN             NaN             NaN             NaN             NaN             NaN             NaN             NaN             NaN             NaN             NaN             NaN             NaN             NaN             NaN             NaN             NaN             NaN             NaN             NaN             NaN             NaN             NaN             NaN             NaN             NaN             NaN             NaN             NaN             NaN             NaN             NaN             NaN             NaN             NaN             NaN             NaN             NaN             NaN             NaN             NaN             NaN             NaN             NaN             NaN             NaN             NaN             NaN             NaN             NaN             NaN             NaN             NaN             NaN             NaN             NaN             NaN             NaN             NaN             NaN             NaN             NaN             NaN             NaN             NaN             NaN             NaN             NaN             NaN             NaN             NaN             NaN             NaN             NaN             NaN             NaN             NaN             NaN             NaN             NaN             NaN             NaN             NaN             NaN             NaN             NaN             NaN             NaN             NaN             NaN             NaN             NaN             NaN             NaN             NaN             NaN             NaN             NaN             NaN             NaN             NaN             NaN             NaN             NaN             NaN             NaN             NaN             NaN             NaN             NaN             NaN             NaN             NaN             NaN             NaN             NaN             NaN             NaN             NaN             NaN             NaN             NaN             NaN             NaN             NaN             NaN             NaN             NaN             NaN             NaN             NaN             NaN             NaN             NaN             NaN             NaN             NaN             NaN             NaN             NaN             NaN             NaN             NaN             NaN             NaN             NaN             NaN             NaN             NaN             NaN             NaN             NaN             NaN             NaN             NaN             NaN
             NaN             NaN             NaN             NaN             NaN             NaN             NaN             NaN             NaN             NaN             NaN             NaN             NaN             NaN             NaN             NaN             NaN             NaN             NaN             NaN             NaN             NaN             NaN             NaN             NaN             NaN             NaN             NaN             NaN             NaN             NaN             NaN             NaN             NaN             NaN             NaN             NaN             NaN             NaN             NaN             NaN             NaN             NaN             NaN             NaN             NaN             NaN             NaN             NaN             NaN             NaN             NaN             NaN             NaN             NaN             NaN             NaN             NaN             NaN             NaN             NaN             NaN             NaN             NaN             NaN             NaN             NaN             NaN             NaN             NaN             NaN             NaN             NaN             NaN             NaN             NaN             NaN             NaN             NaN             NaN             NaN             NaN             NaN             NaN             NaN             NaN             NaN             NaN             NaN             NaN             NaN             NaN             NaN             NaN             NaN             NaN             NaN             NaN             NaN             NaN             NaN             NaN             NaN             NaN             NaN             NaN             NaN             NaN             NaN             NaN             NaN             NaN             NaN             NaN             NaN             NaN             NaN             NaN             NaN             NaN             NaN             NaN             NaN             NaN             NaN             NaN             NaN             NaN             NaN             NaN             NaN             NaN             NaN             NaN             NaN             NaN             NaN             NaN             NaN             NaN             NaN             NaN             NaN             NaN             NaN             NaN             NaN             NaN             NaN             NaN             NaN             NaN             NaN             NaN             NaN             NaN             NaN             NaN             NaN             NaN             NaN             NaN             NaN             NaN             NaN             NaN             NaN             NaN             NaN             NaN             NaN             NaN             NaN             NaN             NaN             NaN             NaN             NaN             NaN             NaN             NaN             NaN             NaN             NaN             NaN             NaN             NaN             NaN             NaN             NaN             NaN             NaN             NaN             NaN             NaN             NaN             NaN             NaN             NaN             NaN             NaN             NaN             NaN             NaN             NaN             NaN             NaN             NaN             NaN             NaN             NaN             NaN             NaN             NaN             NaN             NaN             NaN             NaN             NaN             NaN             NaN             NaN             NaN             NaN             NaN             NaN             NaN             NaN             NaN             NaN             NaN             NaN             NaN             NaN             NaN             NaN             NaN             NaN             NaN             NaN             NaN             NaN             NaN             NaN             NaN             NaN             NaN             NaN             NaN             NaN             NaN             NaN             NaN             NaN             NaN             NaN             NaN             NaN             NaN             NaN             NaN             NaN             NaN             NaN             NaN             NaN             NaN             NaN             NaN             NaN             NaN             NaN             NaN             NaN             NaN             NaN             NaN             NaN             NaN             NaN             NaN             NaN             NaN             NaN             NaN             NaN             NaN             NaN             NaN             NaN             NaN             NaN             NaN             NaN             NaN             NaN             NaN             NaN             NaN             NaN             NaN             NaN             NaN             NaN             NaN             NaN             NaN             NaN             NaN             NaN             NaN             NaN             NaN             NaN             NaN             NaN             NaN             NaN             NaN             NaN             NaN             NaN             NaN             NaN             NaN             NaN             NaN             NaN             NaN             NaN             NaN             NaN             NaN             NaN             NaN             NaN             NaN             NaN             NaN             NaN             NaN             NaN             NaN             NaN             NaN             NaN             NaN             NaN             NaN             NaN             NaN             NaN             NaN             NaN             NaN             NaN             NaN             NaN             NaN             NaN             NaN             NaN             NaN             NaN             NaN             NaN             NaN             NaN             NaN             NaN             NaN             NaN             NaN             NaN             NaN             NaN             NaN             NaN             NaN             NaN             NaN             NaN             NaN             NaN             NaN             NaN             NaN             NaN             NaN             NaN             NaN             NaN             NaN             NaN             NaN             NaN             NaN             NaN             NaN             NaN             NaN             NaN             NaN             NaN             NaN             NaN             NaN             NaN             NaN             NaN             NaN             NaN             NaN             NaN             NaN             NaN             NaN             NaN             NaN             NaN             NaN             NaN             NaN             NaN             NaN             NaN             NaN             NaN             NaN             NaN             NaN             NaN             NaN             NaN             NaN             NaN             NaN             NaN             NaN             NaN             NaN             NaN             NaN             NaN             NaN             NaN             NaN             NaN             NaN             NaN             NaN             NaN             NaN             NaN             NaN             NaN             NaN             NaN             NaN             NaN             NaN             NaN             NaN             NaN             NaN             NaN             NaN             NaN             NaN             NaN             NaN             NaN             NaN             NaN             NaN             NaN             NaN             NaN             NaN             NaN             NaN             NaN             NaN             NaN             NaN             NaN             NaN             NaN             NaN             NaN             NaN             NaN             NaN             NaN             NaN             NaN             NaN             NaN             NaN             NaN             NaN             NaN             NaN             NaN             NaN             NaN             NaN             NaN             NaN             NaN             NaN             NaN             NaN             NaN             NaN             NaN             NaN             NaN             NaN             NaN             NaN             NaN             NaN             NaN             NaN             NaN             NaN             NaN             NaN             NaN             NaN             NaN             NaN             NaN             NaN             NaN             NaN             NaN             NaN             NaN             NaN             NaN             NaN             NaN             NaN             NaN             NaN             NaN             NaN             NaN             NaN             NaN             NaN             NaN             NaN             NaN             NaN             NaN             NaN             NaN             NaN             NaN             NaN             NaN             NaN             NaN             NaN             NaN             NaN             NaN             NaN             NaN             NaN             NaN             NaN             NaN             NaN             NaN             NaN             NaN             NaN             NaN             NaN             NaN             NaN             NaN             NaN             NaN             NaN             NaN             NaN             NaN             NaN             NaN             NaN             NaN             NaN             NaN             NaN             NaN             NaN             NaN             NaN             NaN             NaN             NaN             NaN             NaN             NaN             NaN             NaN             NaN             NaN             NaN             NaN             NaN             NaN             NaN             NaN             NaN             NaN             NaN             NaN             NaN             NaN             NaN             NaN             NaN             NaN             NaN             NaN             NaN             NaN             NaN             NaN             NaN             NaN             NaN             NaN             NaN             NaN             NaN             NaN             NaN             NaN             NaN             NaN             NaN             NaN             NaN             NaN             NaN             NaN             NaN             NaN             NaN             NaN             NaN             NaN             NaN             NaN             NaN             NaN             NaN             NaN             NaN             NaN             NaN             NaN             NaN             NaN             NaN             NaN             NaN             NaN             NaN             NaN             NaN             NaN             NaN             NaN             NaN             NaN             NaN             NaN             NaN             NaN             NaN             NaN             NaN             NaN             NaN             NaN             NaN             NaN             NaN             NaN             NaN             NaN             NaN             NaN             NaN             NaN             NaN             NaN             NaN             NaN             NaN             NaN             NaN             NaN             NaN             NaN             NaN             NaN             NaN             NaN             NaN             NaN             NaN             NaN             NaN             NaN             NaN             NaN             NaN             NaN             NaN             NaN             NaN             NaN             NaN             NaN             NaN             NaN             NaN             NaN             NaN             NaN             NaN             NaN             NaN             NaN             NaN             NaN             NaN             NaN             NaN             NaN             NaN             NaN             NaN             NaN             NaN             NaN             NaN             NaN             NaN             NaN             NaN             NaN             NaN             NaN             NaN             NaN             NaN             NaN             NaN             NaN             NaN             NaN             NaN             NaN             NaN             NaN             NaN             NaN             NaN             NaN             NaN             NaN             NaN             NaN             NaN             NaN             NaN             NaN             NaN             NaN             NaN             NaN             NaN             NaN             NaN             NaN             NaN             NaN             NaN             NaN             NaN             NaN             NaN             NaN             NaN             NaN             NaN             NaN             NaN             NaN             NaN             NaN             NaN             NaN             NaN             NaN             NaN             NaN             NaN             NaN             NaN             NaN             NaN             NaN             NaN             NaN             NaN             NaN             NaN             NaN             NaN             NaN             NaN             NaN             NaN             NaN             NaN             NaN             NaN             NaN             NaN             NaN             NaN             NaN             NaN             NaN             NaN             NaN             NaN             NaN             NaN             NaN             NaN             NaN             NaN             NaN             NaN             NaN             NaN             NaN             NaN             NaN             NaN             NaN             NaN             NaN             NaN             NaN             NaN             NaN             NaN             NaN             NaN             NaN             NaN             NaN             NaN             NaN             NaN             NaN             NaN             NaN             NaN             NaN             NaN             NaN             NaN             NaN             NaN             NaN             NaN             NaN             NaN             NaN             NaN             NaN             NaN             NaN             NaN             NaN             NaN             NaN             NaN             NaN             NaN             NaN             NaN             NaN             NaN             NaN             NaN
             NaN             NaN             NaN             NaN             NaN             NaN             NaN             NaN             NaN             NaN             NaN             NaN             NaN             NaN             NaN             NaN             NaN             NaN             NaN             NaN             NaN             NaN             NaN             NaN             NaN             NaN             NaN             NaN             NaN             NaN             NaN             NaN             NaN             NaN             NaN             NaN             NaN             NaN             NaN             NaN             NaN             NaN             NaN             NaN             NaN             NaN             NaN             NaN             NaN             NaN             NaN             NaN             NaN             NaN             NaN             NaN             NaN             NaN             NaN             NaN             NaN             NaN             NaN             NaN             NaN             NaN             NaN             NaN             NaN             NaN             NaN             NaN             NaN             NaN             NaN             NaN             NaN             NaN             NaN             NaN             NaN             NaN             NaN             NaN             NaN             NaN             NaN             NaN             NaN             NaN             NaN             NaN             NaN             NaN             NaN             NaN             NaN             NaN             NaN             NaN             NaN             NaN             NaN             NaN             NaN             NaN             NaN             NaN             NaN             NaN             NaN             NaN             NaN             NaN             NaN             NaN             NaN             NaN             NaN             NaN             NaN             NaN             NaN             NaN             NaN             NaN             NaN             NaN             NaN             NaN             NaN             NaN             NaN             NaN             NaN             NaN             NaN             NaN             NaN             NaN             NaN             NaN             NaN             NaN             NaN             NaN             NaN             NaN             NaN             NaN             NaN             NaN             NaN             NaN             NaN             NaN             NaN             NaN             NaN             NaN             NaN             NaN             NaN             NaN             NaN             NaN             NaN             NaN             NaN             NaN             NaN             NaN             NaN             NaN             NaN             NaN             NaN             NaN             NaN             NaN             NaN             NaN             NaN             NaN             NaN             NaN             NaN             NaN             NaN             NaN             NaN             NaN             NaN             NaN             NaN             NaN             NaN             NaN             NaN             NaN             NaN             NaN             NaN             NaN             NaN             NaN             NaN             NaN             NaN             NaN             NaN             NaN             NaN             NaN             NaN             NaN             NaN             NaN             NaN             NaN             NaN             NaN             NaN             NaN             NaN             NaN             NaN             NaN             NaN             NaN             NaN             NaN             NaN             NaN             NaN             NaN             NaN             NaN             NaN             NaN             NaN             NaN             NaN             NaN             NaN             NaN             NaN             NaN             NaN             NaN             NaN             NaN             NaN             NaN             NaN             NaN             NaN             NaN             NaN             NaN             NaN             NaN             NaN             NaN             NaN             NaN             NaN             NaN             NaN             NaN             NaN             NaN             NaN             NaN             NaN             NaN             NaN             NaN             NaN             NaN             NaN             NaN             NaN             NaN             NaN             NaN             NaN             NaN             NaN             NaN             NaN             NaN             NaN             NaN             NaN             NaN             NaN             NaN             NaN             NaN             NaN             NaN             NaN             NaN             NaN             NaN             NaN             NaN             NaN             NaN             NaN             NaN             NaN             NaN             NaN             NaN             NaN             NaN             NaN             NaN             NaN             NaN             NaN             NaN             NaN             NaN             NaN             NaN             NaN             NaN             NaN             NaN             NaN             NaN             NaN             NaN             NaN             NaN             NaN             NaN             NaN             NaN             NaN             NaN             NaN             NaN             NaN             NaN             NaN             NaN             NaN             NaN             NaN             NaN             NaN             NaN             NaN             NaN             NaN             NaN             NaN             NaN             NaN             NaN             NaN             NaN             NaN             NaN             NaN             NaN             NaN             NaN             NaN             NaN             NaN             NaN             NaN             NaN             NaN             NaN             NaN             NaN             NaN             NaN             NaN             NaN             NaN             NaN             NaN             NaN             NaN             NaN             NaN             NaN             NaN             NaN             NaN             NaN             NaN             NaN             NaN             NaN             NaN             NaN             NaN             NaN             NaN             NaN             NaN             NaN             NaN             NaN             NaN             NaN             NaN             NaN             NaN             NaN             NaN             NaN             NaN             NaN             NaN             NaN             NaN             NaN             NaN             NaN             NaN             NaN             NaN             NaN             NaN             NaN             NaN             NaN             NaN             NaN             NaN             NaN             NaN             NaN             NaN             NaN             NaN             NaN             NaN             NaN             NaN             NaN             NaN             NaN             NaN             NaN             NaN             NaN             NaN             NaN             NaN             NaN             NaN             NaN             NaN             NaN             NaN             NaN             NaN             NaN             NaN             NaN             NaN             NaN             NaN             NaN             NaN             NaN             NaN             NaN             NaN             NaN             NaN             NaN             NaN             NaN             NaN             NaN             NaN             NaN             NaN             NaN             NaN             NaN             NaN             NaN             NaN             NaN             NaN             NaN             NaN             NaN             NaN             NaN             NaN             NaN             NaN             NaN             NaN             NaN             NaN             NaN             NaN             NaN             NaN             NaN             NaN             NaN             NaN             NaN             NaN             NaN             NaN             NaN             NaN             NaN             NaN             NaN             NaN             NaN             NaN             NaN             NaN             NaN             NaN             NaN             NaN             NaN             NaN             NaN             NaN             NaN             NaN             NaN             NaN             NaN             NaN             NaN             NaN             NaN             NaN             NaN             NaN             NaN             NaN             NaN             NaN             NaN             NaN             NaN             NaN             NaN             NaN             NaN             NaN             NaN             NaN             NaN             NaN             NaN             NaN             NaN             NaN             NaN             NaN             NaN             NaN             NaN             NaN             NaN             NaN             NaN             NaN             NaN             NaN             NaN             NaN             NaN             NaN             NaN             NaN             NaN             NaN             NaN             NaN             NaN             NaN             NaN             NaN             NaN             NaN             NaN             NaN             NaN             NaN             NaN             NaN             NaN             NaN             NaN             NaN             NaN             NaN             NaN             NaN             NaN             NaN             NaN             NaN             NaN             NaN             NaN             NaN             NaN             NaN             NaN             NaN             NaN             NaN             NaN             NaN             NaN             NaN             NaN             NaN             NaN             NaN             NaN             NaN             NaN             NaN             NaN             NaN             NaN             NaN             NaN             NaN             NaN             NaN             NaN             NaN             NaN             NaN             NaN             NaN             NaN             NaN             NaN             NaN             NaN             NaN             NaN             NaN             NaN             NaN             NaN             NaN             NaN             NaN             NaN             NaN             NaN             NaN             NaN             NaN             NaN             NaN             NaN             NaN             NaN             NaN             NaN             NaN             NaN             NaN             NaN             NaN             NaN             NaN             NaN             NaN             NaN             NaN             NaN             NaN             NaN             NaN             NaN             NaN             NaN             NaN             NaN             NaN             NaN             NaN             NaN             NaN             NaN             NaN             NaN             NaN             NaN             NaN             NaN             NaN             NaN             NaN             NaN             NaN             NaN             NaN             NaN             NaN             NaN             NaN             NaN             NaN             NaN             NaN             NaN             NaN             NaN             NaN             NaN             NaN             NaN             NaN             NaN             NaN             NaN             NaN             NaN             NaN             NaN             NaN             NaN             NaN             NaN             NaN             NaN             NaN             NaN             NaN             NaN             NaN             NaN             NaN             NaN             NaN             NaN             NaN             NaN             NaN             NaN             NaN             NaN             NaN             NaN             NaN             NaN             NaN             NaN             NaN             NaN             NaN             NaN             NaN             NaN             NaN             NaN             NaN             NaN             NaN             NaN             NaN             NaN             NaN             NaN             NaN             NaN             NaN             NaN             NaN             NaN             NaN             NaN             NaN             NaN             NaN             NaN             NaN             NaN             NaN             NaN             NaN             NaN             NaN             NaN             NaN             NaN             NaN             NaN             NaN             NaN             NaN             NaN             NaN             NaN             NaN             NaN             NaN             NaN             NaN             NaN             NaN             NaN             NaN             NaN             NaN             NaN             NaN             NaN             NaN             NaN             NaN             NaN             NaN             NaN             NaN             NaN             NaN             NaN             NaN             NaN             NaN             NaN             NaN             NaN             NaN             NaN             NaN             NaN             NaN             NaN             NaN             NaN             NaN             NaN             NaN             NaN             NaN             NaN             NaN             NaN             NaN             NaN             NaN             NaN             NaN             NaN             NaN             NaN             NaN             NaN             NaN             NaN             NaN             NaN             NaN             NaN             NaN             NaN             NaN             NaN             NaN             NaN             NaN             NaN             NaN             NaN             NaN             NaN             NaN             NaN             NaN             NaN             NaN             NaN             NaN             NaN             NaN             NaN             NaN             NaN             NaN             NaN             NaN             NaN             NaN             NaN             NaN             NaN
             NaN             NaN             NaN             NaN             NaN             NaN             NaN             NaN             NaN             NaN             NaN             NaN             NaN             NaN             NaN             NaN             NaN             NaN             NaN             NaN             NaN             NaN             NaN             NaN             NaN             NaN             NaN             NaN             NaN             NaN             NaN             NaN             NaN             NaN             NaN             NaN             NaN             NaN             NaN             NaN             NaN             NaN             NaN             NaN             NaN             NaN             NaN             NaN             NaN             NaN             NaN             NaN             NaN             NaN             NaN             NaN             NaN             NaN             NaN             NaN             NaN             NaN             NaN             NaN             NaN             NaN             NaN             NaN             NaN             NaN             NaN             NaN             NaN             NaN             NaN             NaN             NaN             NaN             NaN             NaN             NaN             NaN             NaN             NaN             NaN             NaN             NaN             NaN             NaN             NaN             NaN             NaN             NaN             NaN             NaN             NaN             NaN             NaN             NaN             NaN             NaN             NaN             NaN             NaN             NaN             NaN             NaN             NaN             NaN             NaN             NaN             NaN             NaN             NaN             NaN             NaN             NaN             NaN             NaN             NaN             NaN             NaN             NaN             NaN             NaN             NaN             NaN             NaN             NaN             NaN             NaN             NaN             NaN             NaN             NaN             NaN             NaN             NaN             NaN             NaN             NaN             NaN             NaN             NaN             NaN             NaN             NaN             NaN             NaN             NaN             NaN             NaN             NaN             NaN             NaN             NaN             NaN             NaN             NaN             NaN             NaN             NaN             NaN             NaN             NaN             NaN             NaN             NaN             NaN             NaN             NaN             NaN             NaN             NaN             NaN             NaN             NaN             NaN             NaN             NaN             NaN             NaN             NaN             NaN             NaN             NaN             NaN             NaN             NaN             NaN             NaN             NaN             NaN             NaN             NaN             NaN             NaN             NaN             NaN             NaN             NaN             NaN             NaN             NaN             NaN             NaN             NaN             NaN             NaN             NaN             NaN             NaN             NaN             NaN             NaN             NaN             NaN             NaN             NaN             NaN             NaN             NaN             NaN             NaN             NaN             NaN             NaN             NaN             NaN             NaN             NaN             NaN             NaN             NaN             NaN             NaN             NaN             NaN             NaN             NaN             NaN             NaN             NaN             NaN             NaN             NaN             NaN             NaN             NaN             NaN             NaN             NaN             NaN             NaN             NaN             NaN             NaN             NaN             NaN             NaN             NaN             NaN             NaN             NaN             NaN             NaN             NaN             NaN             NaN             NaN             NaN             NaN             NaN             NaN             NaN             NaN             NaN             NaN             NaN             NaN             NaN             NaN             NaN             NaN             NaN             NaN             NaN             NaN             NaN             NaN             NaN             NaN             NaN             NaN             NaN             NaN             NaN             NaN             NaN             NaN             NaN             NaN             NaN             NaN             NaN             NaN             NaN             NaN             NaN             NaN             NaN             NaN             NaN             NaN             NaN             NaN             NaN             NaN             NaN             NaN             NaN             NaN             NaN             NaN             NaN             NaN             NaN             NaN             NaN             NaN             NaN             NaN             NaN             NaN             NaN             NaN             NaN             NaN             NaN             NaN             NaN             NaN             NaN             NaN             NaN             NaN             NaN             NaN             NaN             NaN             NaN             NaN             NaN             NaN             NaN             NaN             NaN             NaN             NaN             NaN             NaN             NaN             NaN             NaN             NaN             NaN             NaN             NaN             NaN             NaN             NaN             NaN             NaN             NaN             NaN             NaN             NaN             NaN             NaN             NaN             NaN             NaN             NaN             NaN             NaN             NaN             NaN             NaN             NaN             NaN             NaN             NaN             NaN             NaN             NaN             NaN             NaN             NaN             NaN             NaN             NaN             NaN             NaN             NaN             NaN             NaN             NaN             NaN             NaN             NaN             NaN             NaN             NaN             NaN             NaN             NaN             NaN             NaN             NaN             NaN             NaN             NaN             NaN             NaN             NaN             NaN             NaN             NaN             NaN             NaN             NaN             NaN             NaN             NaN             NaN             NaN             NaN             NaN             NaN             NaN             NaN             NaN             NaN             NaN             NaN             NaN             NaN             NaN             NaN             NaN             NaN             NaN             NaN             NaN             NaN             NaN             NaN             NaN             NaN             NaN             NaN             NaN             NaN             NaN             NaN             NaN             NaN             NaN             NaN             NaN             NaN             NaN             NaN             NaN             NaN             NaN             NaN             NaN             NaN             NaN             NaN             NaN             NaN             NaN             NaN             NaN             NaN             NaN             NaN             NaN             NaN             NaN             NaN             NaN             NaN             NaN             NaN             NaN             NaN             NaN             NaN             NaN             NaN             NaN             NaN             NaN             NaN             NaN             NaN             NaN             NaN             NaN             NaN             NaN             NaN             NaN             NaN             NaN             NaN             NaN             NaN             NaN             NaN             NaN             NaN             NaN             NaN             NaN             NaN             NaN             NaN             NaN             NaN             NaN             NaN             NaN             NaN             NaN             NaN             NaN             NaN             NaN             NaN             NaN             NaN             NaN             NaN             NaN             NaN             NaN             NaN             NaN             NaN             NaN             NaN             NaN             NaN             NaN             NaN             NaN             NaN             NaN             NaN             NaN             NaN             NaN             NaN             NaN             NaN             NaN             NaN             NaN             NaN             NaN             NaN             NaN             NaN             NaN             NaN             NaN             NaN             NaN             NaN             NaN             NaN             NaN             NaN             NaN             NaN             NaN             NaN             NaN             NaN             NaN             NaN             NaN             NaN             NaN             NaN             NaN             NaN             NaN             NaN             NaN             NaN             NaN             NaN             NaN             NaN             NaN             NaN             NaN             NaN             NaN             NaN             NaN             NaN             NaN             NaN             NaN             NaN             NaN             NaN             NaN             NaN             NaN             NaN             NaN             NaN             NaN             NaN             NaN             NaN             NaN             NaN             NaN             NaN             NaN             NaN             NaN             NaN             NaN             NaN             NaN             NaN             NaN             NaN             NaN             NaN             NaN             NaN             NaN             NaN             NaN             NaN             NaN             NaN             NaN             NaN             NaN             NaN             NaN             NaN             NaN             NaN             NaN             NaN             NaN             NaN             NaN             NaN             NaN             NaN             NaN             NaN             NaN             NaN             NaN             NaN             NaN             NaN             NaN             NaN             NaN             NaN             NaN             NaN             NaN             NaN             NaN             NaN             NaN             NaN             NaN             NaN             NaN             NaN             NaN             NaN             NaN             NaN             NaN             NaN             NaN             NaN             NaN             NaN             NaN             NaN             NaN             NaN             NaN             NaN             NaN             NaN             NaN             NaN             NaN             NaN             NaN             NaN             NaN             NaN             NaN             NaN             NaN             NaN             NaN             NaN             NaN             NaN             NaN             NaN             NaN             NaN             NaN             NaN             NaN             NaN             NaN             NaN             NaN             NaN             NaN             NaN             NaN             NaN             NaN             NaN             NaN             NaN             NaN             NaN             NaN             NaN             NaN             NaN             NaN             NaN             NaN             NaN             NaN             NaN             NaN             NaN             NaN             NaN             NaN             NaN             NaN             NaN             NaN             NaN             NaN             NaN             NaN             NaN             NaN             NaN             NaN             NaN             NaN             NaN             NaN             NaN             NaN             NaN             NaN             NaN             NaN             NaN             NaN             NaN             NaN             NaN             NaN             NaN             NaN             NaN             NaN             NaN             NaN             NaN             NaN             NaN             NaN             NaN             NaN             NaN             NaN             NaN             NaN             NaN             NaN             NaN             NaN             NaN             NaN             NaN             NaN             NaN             NaN             NaN             NaN             NaN             NaN             NaN             NaN             NaN             NaN             NaN             NaN             NaN             NaN             NaN             NaN             NaN             NaN             NaN             NaN             NaN             NaN             NaN             NaN             NaN             NaN             NaN             NaN             NaN             NaN             NaN             NaN             NaN             NaN             NaN             NaN             NaN             NaN             NaN             NaN             NaN             NaN             NaN             NaN             NaN             NaN             NaN             NaN             NaN             NaN             NaN             NaN             NaN             NaN             NaN             NaN             NaN             NaN             NaN             NaN             NaN             NaN             NaN             NaN             NaN             NaN             NaN             NaN             NaN             NaN             NaN             NaN             NaN             NaN             NaN             NaN             NaN             NaN             NaN             NaN             NaN             NaN             NaN             NaN             NaN             NaN             NaN             NaN             NaN             NaN
             NaN             NaN             NaN             NaN             NaN             NaN             NaN             NaN             NaN             NaN             NaN             NaN             NaN             NaN             NaN             NaN             NaN             NaN             NaN             NaN             NaN             NaN             NaN             NaN             NaN             NaN             NaN             NaN             NaN             NaN             NaN             NaN             NaN             NaN             NaN             NaN             NaN             NaN             NaN             NaN             NaN             NaN             NaN             NaN             NaN             NaN             NaN             NaN             NaN             NaN             NaN             NaN             NaN             NaN             NaN             NaN             NaN             NaN             NaN             NaN             NaN             NaN             NaN             NaN             NaN             NaN             NaN             NaN             NaN             NaN             NaN             NaN             NaN             NaN             NaN             NaN             NaN             NaN             NaN             NaN             NaN             NaN             NaN             NaN             NaN             NaN             NaN             NaN             NaN             NaN             NaN             NaN             NaN             NaN             NaN             NaN             NaN             NaN             NaN             NaN             NaN             NaN             NaN             NaN             NaN             NaN             NaN             NaN             NaN             NaN             NaN             NaN             NaN             NaN             NaN             NaN             NaN             NaN             NaN             NaN             NaN             NaN             NaN             NaN             NaN             NaN             NaN             NaN             NaN             NaN             NaN             NaN             NaN             NaN             NaN             NaN             NaN             NaN             NaN             NaN             NaN             NaN             NaN             NaN             NaN             NaN             NaN             NaN             NaN             NaN             NaN             NaN             NaN             NaN             NaN             NaN             NaN             NaN             NaN             NaN             NaN             NaN             NaN             NaN             NaN             NaN             NaN             NaN             NaN             NaN             NaN             NaN             NaN             NaN             NaN             NaN             NaN             NaN             NaN             NaN             NaN             NaN             NaN             NaN             NaN             NaN             NaN             NaN             NaN             NaN             NaN             NaN             NaN             NaN             NaN             NaN             NaN             NaN             NaN             NaN             NaN             NaN             NaN             NaN             NaN             NaN             NaN             NaN             NaN             NaN             NaN             NaN             NaN             NaN             NaN             NaN             NaN             NaN             NaN             NaN             NaN             NaN             NaN             NaN             NaN             NaN             NaN             NaN             NaN             NaN             NaN             NaN             NaN             NaN             NaN             NaN             NaN             NaN             NaN             NaN             NaN             NaN             NaN             NaN             NaN             NaN             NaN             NaN             NaN             NaN             NaN             NaN             NaN             NaN             NaN             NaN             NaN             NaN             NaN             NaN             NaN             NaN             NaN             NaN             NaN             NaN             NaN             NaN             NaN             NaN             NaN             NaN             NaN             NaN             NaN             NaN             NaN             NaN             NaN             NaN             NaN             NaN             NaN             NaN             NaN             NaN             NaN             NaN             NaN             NaN             NaN             NaN             NaN             NaN             NaN             NaN             NaN             NaN             NaN             NaN             NaN             NaN             NaN             NaN             NaN             NaN             NaN             NaN             NaN             NaN             NaN             NaN             NaN             NaN             NaN             NaN             NaN             NaN             NaN             NaN             NaN             NaN             NaN             NaN             NaN             NaN             NaN             NaN             NaN             NaN             NaN             NaN             NaN             NaN             NaN             NaN             NaN             NaN             NaN             NaN             NaN             NaN             NaN             NaN             NaN             NaN             NaN             NaN             NaN             NaN             NaN             NaN             NaN             NaN             NaN             NaN             NaN             NaN             NaN             NaN             NaN             NaN             NaN             NaN             NaN             NaN             NaN             NaN             NaN             NaN             NaN             NaN             NaN             NaN             NaN             NaN             NaN             NaN             NaN             NaN             NaN             NaN             NaN             NaN             NaN             NaN             NaN             NaN             NaN             NaN             NaN             NaN             NaN             NaN             NaN             NaN             NaN             NaN             NaN             NaN             NaN             NaN             NaN             NaN             NaN             NaN             NaN             NaN             NaN             NaN             NaN             NaN             NaN             NaN             NaN             NaN             NaN             NaN             NaN             NaN             NaN             NaN             NaN             NaN             NaN             NaN             NaN             NaN             NaN             NaN             NaN             NaN             NaN             NaN             NaN             NaN             NaN             NaN             NaN             NaN             NaN             NaN             NaN             NaN             NaN             NaN             NaN             NaN             NaN             NaN             NaN             NaN             NaN             NaN             NaN             NaN             NaN             NaN             NaN             NaN             NaN             NaN             NaN             NaN             NaN             NaN             NaN             NaN             NaN             NaN             NaN             NaN             NaN             NaN             NaN             NaN             NaN             NaN             NaN             NaN             NaN             NaN             NaN             NaN             NaN             NaN             NaN             NaN             NaN             NaN             NaN             NaN             NaN             NaN             NaN             NaN             NaN             NaN             NaN             NaN             NaN             NaN             NaN             NaN             NaN             NaN             NaN             NaN             NaN             NaN             NaN             NaN             NaN             NaN             NaN             NaN             NaN             NaN             NaN             NaN             NaN             NaN             NaN             NaN             NaN             NaN             NaN             NaN             NaN             NaN             NaN             NaN             NaN             NaN             NaN             NaN             NaN             NaN             NaN             NaN             NaN             NaN             NaN             NaN             NaN             NaN             NaN             NaN             NaN             NaN             NaN             NaN             NaN             NaN             NaN             NaN             NaN             NaN             NaN             NaN             NaN             NaN             NaN             NaN             NaN             NaN             NaN             NaN             NaN             NaN             NaN             NaN             NaN             NaN             NaN             NaN             NaN             NaN             NaN             NaN             NaN             NaN             NaN             NaN             NaN             NaN             NaN             NaN             NaN             NaN             NaN             NaN             NaN             NaN             NaN             NaN             NaN             NaN             NaN             NaN             NaN             NaN             NaN             NaN             NaN             NaN             NaN             NaN             NaN             NaN             NaN             NaN             NaN             NaN             NaN             NaN             NaN             NaN             NaN             NaN             NaN             NaN             NaN             NaN             NaN             NaN             NaN             NaN             NaN             NaN             NaN             NaN             NaN             NaN             NaN             NaN             NaN             NaN             NaN             NaN             NaN             NaN             NaN             NaN             NaN             NaN             NaN             NaN             NaN             NaN             NaN             NaN             NaN             NaN             NaN             NaN             NaN             NaN             NaN             NaN             NaN             NaN             NaN             NaN             NaN             NaN             NaN             NaN             NaN             NaN             NaN             NaN             NaN             NaN             NaN             NaN             NaN             NaN             NaN             NaN             NaN             NaN             NaN             NaN             NaN             NaN             NaN             NaN             NaN             NaN             NaN             NaN             NaN             NaN             NaN             NaN             NaN             NaN             NaN             NaN             NaN             NaN             NaN             NaN             NaN             NaN             NaN             NaN             NaN             NaN             NaN             NaN             NaN             NaN             NaN             NaN             NaN             NaN             NaN             NaN             NaN             NaN             NaN             NaN             NaN             NaN             NaN             NaN             NaN             NaN             NaN             NaN             NaN             NaN             NaN             NaN             NaN             NaN             NaN             NaN             NaN             NaN             NaN             NaN             NaN             NaN             NaN             NaN             NaN             NaN             NaN             NaN             NaN             NaN             NaN             NaN             NaN             NaN             NaN             NaN             NaN             NaN             NaN             NaN             NaN             NaN             NaN             NaN             NaN             NaN             NaN             NaN             NaN             NaN             NaN             NaN             NaN             NaN             NaN             NaN             NaN             NaN             NaN             NaN             NaN             NaN             NaN             NaN             NaN             NaN             NaN             NaN             NaN             NaN             NaN             NaN             NaN             NaN             NaN             NaN             NaN             NaN             NaN             NaN             NaN             NaN             NaN             NaN             NaN             NaN             NaN             NaN             NaN             NaN             NaN             NaN             NaN             NaN             NaN             NaN             NaN             NaN             NaN             NaN             NaN             NaN             NaN             NaN             NaN             NaN             NaN             NaN             NaN             NaN             NaN             NaN             NaN             NaN             NaN             NaN             NaN             NaN             NaN             NaN             NaN             NaN             NaN             NaN             NaN             NaN             NaN             NaN             NaN             NaN             NaN             NaN             NaN             NaN             NaN             NaN             NaN             NaN             NaN             NaN             NaN             NaN             NaN             NaN             NaN             NaN             NaN             NaN             NaN             NaN             NaN             NaN             NaN             NaN             NaN             NaN             NaN             NaN             NaN             NaN             NaN             NaN             NaN             NaN             NaN             NaN             NaN             NaN             NaN             NaN             NaN             NaN             NaN             NaN             NaN             NaN             NaN             NaN             NaN             NaN             NaN             NaN             NaN             NaN             NaN             NaN
             NaN             NaN             NaN             NaN             NaN             NaN             NaN             NaN             NaN             NaN             NaN             NaN             NaN             NaN             NaN             NaN             NaN             NaN             NaN             NaN             NaN             NaN             NaN             NaN             NaN             NaN             NaN             NaN             NaN             NaN             NaN             NaN             NaN             NaN             NaN             NaN             NaN             NaN             NaN             NaN             NaN             NaN             NaN             NaN             NaN             NaN             NaN             NaN             NaN             NaN             NaN             NaN             NaN             NaN             NaN             NaN             NaN             NaN             NaN             NaN             NaN             NaN             NaN             NaN             NaN             NaN             NaN             NaN             NaN             NaN             NaN             NaN             NaN             NaN             NaN             NaN             NaN             NaN             NaN             NaN             NaN             NaN             NaN             NaN             NaN             NaN             NaN             NaN             NaN             NaN             NaN             NaN             NaN             NaN             NaN             NaN             NaN             NaN             NaN             NaN             NaN             NaN             NaN             NaN             NaN             NaN             NaN             NaN             NaN             NaN             NaN             NaN             NaN             NaN             NaN             NaN             NaN             NaN             NaN             NaN             NaN             NaN             NaN             NaN             NaN             NaN             NaN             NaN             NaN             NaN             NaN             NaN             NaN             NaN             NaN             NaN             NaN             NaN             NaN             NaN             NaN             NaN             NaN             NaN             NaN             NaN             NaN             NaN             NaN             NaN             NaN             NaN             NaN             NaN             NaN             NaN             NaN             NaN             NaN             NaN             NaN             NaN             NaN             NaN             NaN             NaN             NaN             NaN             NaN             NaN             NaN             NaN             NaN             NaN             NaN             NaN             NaN             NaN             NaN             NaN             NaN             NaN             NaN             NaN             NaN             NaN             NaN             NaN             NaN             NaN             NaN             NaN             NaN             NaN             NaN             NaN             NaN             NaN             NaN             NaN             NaN             NaN             NaN             NaN             NaN             NaN             NaN             NaN             NaN             NaN             NaN             NaN             NaN             NaN             NaN             NaN             NaN             NaN             NaN             NaN             NaN             NaN             NaN             NaN             NaN             NaN             NaN             NaN             NaN             NaN             NaN             NaN             NaN             NaN             NaN             NaN             NaN             NaN             NaN             NaN             NaN             NaN             NaN             NaN             NaN             NaN             NaN             NaN             NaN             NaN             NaN             NaN             NaN             NaN             NaN             NaN             NaN             NaN             NaN             NaN             NaN             NaN             NaN             NaN             NaN             NaN             NaN             NaN             NaN             NaN             NaN             NaN             NaN             NaN             NaN             NaN             NaN             NaN             NaN             NaN             NaN             NaN             NaN             NaN             NaN             NaN             NaN             NaN             NaN             NaN             NaN             NaN             NaN             NaN             NaN             NaN             NaN             NaN             NaN             NaN             NaN             NaN             NaN             NaN             NaN             NaN             NaN             NaN             NaN             NaN             NaN             NaN             NaN             NaN             NaN             NaN             NaN             NaN             NaN             NaN             NaN             NaN             NaN             NaN             NaN             NaN             NaN             NaN             NaN             NaN             NaN             NaN             NaN             NaN             NaN             NaN             NaN             NaN             NaN             NaN             NaN             NaN             NaN             NaN             NaN             NaN             NaN             NaN             NaN             NaN             NaN             NaN             NaN             NaN             NaN             NaN             NaN             NaN             NaN             NaN             NaN             NaN             NaN             NaN             NaN             NaN             NaN             NaN             NaN             NaN             NaN             NaN             NaN             NaN             NaN             NaN             NaN             NaN             NaN             NaN             NaN             NaN             NaN             NaN             NaN             NaN             NaN             NaN             NaN             NaN             NaN             NaN             NaN             NaN             NaN             NaN             NaN             NaN             NaN             NaN             NaN             NaN             NaN             NaN             NaN             NaN             NaN             NaN             NaN             NaN             NaN             NaN             NaN             NaN             NaN             NaN             NaN             NaN             NaN             NaN             NaN             NaN             NaN             NaN             NaN             NaN             NaN             NaN             NaN             NaN             NaN             NaN             NaN             NaN             NaN             NaN             NaN             NaN             NaN             NaN             NaN             NaN             NaN             NaN             NaN             NaN             NaN             NaN             NaN             NaN             NaN             NaN             NaN             NaN             NaN             NaN             NaN             NaN             NaN             NaN             NaN             NaN             NaN             NaN             NaN             NaN             NaN             NaN             NaN             NaN             NaN             NaN             NaN             NaN             NaN             NaN             NaN             NaN             NaN             NaN             NaN             NaN             NaN             NaN             NaN             NaN             NaN             NaN             NaN             NaN             NaN             NaN             NaN             NaN             NaN             NaN             NaN             NaN             NaN             NaN             NaN             NaN             NaN             NaN             NaN             NaN             NaN             NaN             NaN             NaN             NaN             NaN             NaN             NaN             NaN             NaN             NaN             NaN             NaN             NaN             NaN             NaN             NaN             NaN             NaN             NaN             NaN             NaN             NaN             NaN             NaN             NaN             NaN             NaN             NaN             NaN             NaN             NaN             NaN             NaN             NaN             NaN             NaN             NaN             NaN             NaN             NaN             NaN             NaN             NaN             NaN             NaN             NaN             NaN             NaN             NaN             NaN             NaN             NaN             NaN             NaN             NaN             NaN             NaN             NaN             NaN             NaN             NaN             NaN             NaN             NaN             NaN             NaN             NaN             NaN             NaN             NaN             NaN             NaN             NaN             NaN             NaN             NaN             NaN             NaN             NaN             NaN             NaN             NaN             NaN             NaN             NaN             NaN             NaN             NaN             NaN             NaN             NaN             NaN             NaN             NaN             NaN             NaN             NaN             NaN             NaN             NaN             NaN             NaN             NaN             NaN             NaN             NaN             NaN             NaN             NaN             NaN             NaN             NaN             NaN             NaN             NaN             NaN             NaN             NaN             NaN             NaN             NaN             NaN             NaN             NaN             NaN             NaN             NaN             NaN             NaN             NaN             NaN             NaN             NaN             NaN             NaN             NaN             NaN             NaN             NaN             NaN             NaN             NaN             NaN             NaN             NaN             NaN             NaN             NaN             NaN             NaN             NaN             NaN             NaN             NaN             NaN             NaN             NaN             NaN             NaN             NaN             NaN             NaN             NaN             NaN             NaN             NaN             NaN             NaN             NaN             NaN             NaN             NaN             NaN             NaN             NaN             NaN             NaN             NaN             NaN             NaN             NaN             NaN             NaN             NaN             NaN             NaN             NaN             NaN             NaN             NaN             NaN             NaN             NaN             NaN             NaN             NaN             NaN             NaN             NaN             NaN             NaN             NaN             NaN             NaN             NaN             NaN             NaN             NaN             NaN             NaN             NaN             NaN             NaN             NaN             NaN             NaN             NaN             NaN             NaN             NaN             NaN             NaN             NaN             NaN             NaN             NaN             NaN             NaN             NaN             NaN             NaN             NaN             NaN             NaN             NaN             NaN             NaN             NaN             NaN             NaN             NaN             NaN             NaN             NaN             NaN             NaN             NaN             NaN             NaN             NaN             NaN             NaN             NaN             NaN             NaN             NaN             NaN             NaN             NaN             NaN             NaN             NaN             NaN             NaN             NaN             NaN             NaN             NaN             NaN             NaN             NaN             NaN             NaN             NaN             NaN             NaN             NaN             NaN             NaN             NaN             NaN             NaN             NaN             NaN             NaN             NaN             NaN             NaN             NaN             NaN             NaN             NaN             NaN             NaN             NaN             NaN             NaN             NaN             NaN             NaN             NaN             NaN             NaN             NaN             NaN             NaN             NaN             NaN             NaN             NaN             NaN             NaN             NaN             NaN             NaN             NaN             NaN             NaN             NaN             NaN             NaN             NaN             NaN             NaN             NaN             NaN             NaN             NaN             NaN             NaN             NaN             NaN             NaN             NaN             NaN             NaN             NaN             NaN             NaN             NaN             NaN             NaN             NaN             NaN             NaN             NaN             NaN             NaN             NaN             NaN             NaN             NaN             NaN             NaN             NaN             NaN             NaN             NaN             NaN             NaN             NaN             NaN             NaN             NaN             NaN             NaN             NaN             NaN             NaN             NaN             NaN             NaN             NaN             NaN             NaN             NaN             NaN             NaN             NaN             NaN             NaN             NaN             NaN             NaN             NaN             NaN             NaN             NaN             NaN             NaN             NaN             NaN             NaN             NaN             NaN             NaN             NaN             NaN             NaN             NaN             NaN             NaN             NaN
             NaN             NaN             NaN             NaN             NaN             NaN             NaN             NaN             NaN             NaN             NaN             NaN             NaN             NaN             NaN             NaN             NaN             NaN             NaN             NaN             NaN             NaN             NaN             NaN             NaN             NaN             NaN             NaN             NaN             NaN             NaN             NaN             NaN             NaN             NaN             NaN             NaN             NaN             NaN             NaN             NaN             NaN             NaN             NaN             NaN             NaN             NaN             NaN             NaN             NaN             NaN             NaN             NaN             NaN             NaN             NaN             NaN             NaN             NaN             NaN             NaN             NaN             NaN             NaN             NaN             NaN             NaN             NaN             NaN             NaN             NaN             NaN             NaN             NaN             NaN             NaN             NaN             NaN             NaN             NaN             NaN             NaN             NaN             NaN             NaN             NaN             NaN             NaN             NaN             NaN             NaN             NaN             NaN             NaN             NaN             NaN             NaN             NaN             NaN             NaN             NaN             NaN             NaN             NaN             NaN             NaN             NaN             NaN             NaN             NaN             NaN             NaN             NaN             NaN             NaN             NaN             NaN             NaN             NaN             NaN             NaN             NaN             NaN             NaN             NaN             NaN             NaN             NaN             NaN             NaN             NaN             NaN             NaN             NaN             NaN             NaN             NaN             NaN             NaN             NaN             NaN             NaN             NaN             NaN             NaN             NaN             NaN             NaN             NaN             NaN             NaN             NaN             NaN             NaN             NaN             NaN             NaN             NaN             NaN             NaN             NaN             NaN             NaN             NaN             NaN             NaN             NaN             NaN             NaN             NaN             NaN             NaN             NaN             NaN             NaN             NaN             NaN             NaN             NaN             NaN             NaN             NaN             NaN             NaN             NaN             NaN             NaN             NaN             NaN             NaN             NaN             NaN             NaN             NaN             NaN             NaN             NaN             NaN             NaN             NaN             NaN             NaN             NaN             NaN             NaN             NaN             NaN             NaN             NaN             NaN             NaN             NaN             NaN             NaN             NaN             NaN             NaN             NaN             NaN             NaN             NaN             NaN             NaN             NaN             NaN             NaN             NaN             NaN             NaN             NaN             NaN             NaN             NaN             NaN             NaN             NaN             NaN             NaN             NaN             NaN             NaN             NaN             NaN             NaN             NaN             NaN             NaN             NaN             NaN             NaN             NaN             NaN             NaN             NaN             NaN             NaN             NaN             NaN             NaN             NaN             NaN             NaN             NaN             NaN             NaN             NaN             NaN             NaN             NaN             NaN             NaN             NaN             NaN             NaN             NaN             NaN             NaN             NaN             NaN             NaN             NaN             NaN             NaN             NaN             NaN             NaN             NaN             NaN             NaN             NaN             NaN             NaN             NaN             NaN             NaN             NaN             NaN             NaN             NaN             NaN             NaN             NaN             NaN             NaN             NaN             NaN             NaN             NaN             NaN             NaN             NaN             NaN             NaN             NaN             NaN             NaN             NaN             NaN             NaN             NaN             NaN             NaN             NaN             NaN             NaN             NaN             NaN             NaN             NaN             NaN             NaN             NaN             NaN             NaN             NaN             NaN             NaN             NaN             NaN             NaN             NaN             NaN             NaN             NaN             NaN             NaN             NaN             NaN             NaN             NaN             NaN             NaN             NaN             NaN             NaN             NaN             NaN             NaN             NaN             NaN             NaN             NaN             NaN             NaN             NaN             NaN             NaN             NaN             NaN             NaN             NaN             NaN             NaN             NaN             NaN             NaN             NaN             NaN             NaN             NaN             NaN             NaN             NaN             NaN             NaN             NaN             NaN             NaN             NaN             NaN             NaN             NaN             NaN             NaN             NaN             NaN             NaN             NaN             NaN             NaN             NaN             NaN             NaN             NaN             NaN             NaN             NaN             NaN             NaN             NaN             NaN             NaN             NaN             NaN             NaN             NaN             NaN             NaN             NaN             NaN             NaN             NaN             NaN             NaN             NaN             NaN             NaN             NaN             NaN             NaN             NaN             NaN             NaN             NaN             NaN             NaN             NaN             NaN             NaN             NaN             NaN             NaN             NaN             NaN             NaN             NaN             NaN             NaN             NaN             NaN             NaN             NaN             NaN             NaN             NaN             NaN             NaN             NaN             NaN             NaN             NaN             NaN             NaN             NaN             NaN             NaN             NaN             NaN             NaN             NaN             NaN             NaN             NaN             NaN             NaN             NaN             NaN             NaN             NaN             NaN             NaN             NaN             NaN             NaN             NaN             NaN             NaN             NaN             NaN             NaN             NaN             NaN             NaN             NaN             NaN             NaN             NaN             NaN             NaN             NaN             NaN             NaN             NaN             NaN             NaN             NaN             NaN             NaN             NaN             NaN             NaN             NaN             NaN             NaN             NaN             NaN             NaN             NaN             NaN             NaN             NaN             NaN             NaN             NaN             NaN             NaN             NaN             NaN             NaN             NaN             NaN             NaN             NaN             NaN             NaN             NaN             NaN             NaN             NaN             NaN             NaN             NaN             NaN             NaN             NaN             NaN             NaN             NaN             NaN             NaN             NaN             NaN             NaN             NaN             NaN             NaN             NaN             NaN             NaN             NaN             NaN             NaN             NaN             NaN             NaN             NaN             NaN             NaN             NaN             NaN             NaN             NaN             NaN             NaN             NaN             NaN             NaN             NaN             NaN             NaN             NaN             NaN             NaN             NaN             NaN             NaN             NaN             NaN             NaN             NaN             NaN             NaN             NaN             NaN             NaN             NaN             NaN             NaN             NaN             NaN             NaN             NaN             NaN             NaN             NaN             NaN             NaN             NaN             NaN             NaN             NaN             NaN             NaN             NaN             NaN             NaN             NaN             NaN             NaN             NaN             NaN             NaN             NaN             NaN             NaN             NaN             NaN             NaN             NaN             NaN             NaN             NaN             NaN             NaN             NaN             NaN             NaN             NaN             NaN             NaN             NaN             NaN             NaN             NaN             NaN             NaN             NaN             NaN             NaN             NaN             NaN             NaN             NaN             NaN             NaN             NaN             NaN             NaN             NaN             NaN             NaN             NaN             NaN             NaN             NaN             NaN             NaN             NaN             NaN             NaN             NaN             NaN             NaN             NaN             NaN             NaN             NaN             NaN             NaN             NaN             NaN             NaN             NaN             NaN             NaN             NaN             NaN             NaN             NaN             NaN             NaN             NaN             NaN             NaN             NaN             NaN             NaN             NaN             NaN             NaN             NaN             NaN             NaN             NaN             NaN             NaN             NaN             NaN             NaN             NaN             NaN             NaN             NaN             NaN             NaN             NaN             NaN             NaN             NaN             NaN             NaN             NaN             NaN             NaN             NaN             NaN             NaN             NaN             NaN             NaN             NaN             NaN             NaN             NaN             NaN             NaN             NaN             NaN             NaN             NaN             NaN             NaN             NaN             NaN             NaN             NaN             NaN             NaN             NaN             NaN             NaN             NaN             NaN             NaN             NaN             NaN             NaN             NaN             NaN             NaN             NaN             NaN             NaN             NaN             NaN             NaN             NaN             NaN             NaN             NaN             NaN             NaN             NaN             NaN             NaN             NaN             NaN             NaN             NaN             NaN             NaN             NaN             NaN             NaN             NaN             NaN             NaN             NaN             NaN             NaN             NaN             NaN             NaN             NaN             NaN             NaN             NaN             NaN             NaN             NaN             NaN             NaN             NaN             NaN             NaN             NaN             NaN             NaN             NaN             NaN             NaN             NaN             NaN             NaN             NaN             NaN             NaN             NaN             NaN             NaN             NaN             NaN             NaN             NaN             NaN             NaN             NaN             NaN             NaN             NaN             NaN             NaN             NaN             NaN             NaN             NaN             NaN             NaN             NaN             NaN             NaN             NaN             NaN             NaN             NaN             NaN             NaN             NaN             NaN             NaN             NaN             NaN             NaN             NaN             NaN             NaN             NaN             NaN             NaN             NaN             NaN             NaN             NaN             NaN             NaN             NaN             NaN             NaN             NaN             NaN             NaN             NaN             NaN             NaN             NaN             NaN             NaN             NaN             NaN             NaN             NaN             NaN             NaN             NaN             NaN             NaN             NaN             NaN             NaN             NaN             NaN             NaN             NaN             NaN             NaN             NaN             NaN             NaN             NaN             NaN             NaN             NaN             NaN             NaN             NaN             NaN             NaN             NaN             NaN             NaN
             NaN             NaN             NaN             NaN             NaN             NaN             NaN             NaN             NaN             NaN             NaN             NaN             NaN             NaN             NaN             NaN             NaN             NaN             NaN             NaN             NaN             NaN             NaN             NaN             NaN             NaN             NaN             NaN             NaN             NaN             NaN             NaN             NaN             NaN             NaN             NaN             NaN             NaN             NaN             NaN             NaN             NaN             NaN             NaN             NaN             NaN             NaN             NaN             NaN             NaN             NaN             NaN             NaN             NaN             NaN             NaN             NaN             NaN             NaN             NaN             NaN             NaN             NaN             NaN             NaN             NaN             NaN             NaN             NaN             NaN             NaN             NaN             NaN             NaN             NaN             NaN             NaN             NaN             NaN             NaN             NaN             NaN             NaN             NaN             NaN             NaN             NaN             NaN             NaN             NaN             NaN             NaN             NaN             NaN             NaN             NaN             NaN             NaN             NaN             NaN             NaN             NaN             NaN             NaN             NaN             NaN             NaN             NaN             NaN             NaN             NaN             NaN             NaN             NaN             NaN             NaN             NaN             NaN             NaN             NaN             NaN             NaN             NaN             NaN             NaN             NaN             NaN             NaN             NaN             NaN             NaN             NaN             NaN             NaN             NaN             NaN             NaN             NaN             NaN             NaN             NaN             NaN             NaN             NaN             NaN             NaN             NaN             NaN             NaN             NaN             NaN             NaN             NaN             NaN             NaN             NaN             NaN             NaN             NaN             NaN             NaN             NaN             NaN             NaN             NaN             NaN             NaN             NaN             NaN             NaN             NaN             NaN             NaN             NaN             NaN             NaN             NaN             NaN             NaN             NaN             NaN             NaN             NaN             NaN             NaN             NaN             NaN             NaN             NaN             NaN             NaN             NaN             NaN             NaN             NaN             NaN             NaN             NaN             NaN             NaN             NaN             NaN             NaN             NaN             NaN             NaN             NaN             NaN             NaN             NaN             NaN             NaN             NaN             NaN             NaN             NaN             NaN             NaN             NaN             NaN             NaN             NaN             NaN             NaN             NaN             NaN             NaN             NaN             NaN             NaN             NaN             NaN             NaN             NaN             NaN             NaN             NaN             NaN             NaN             NaN             NaN             NaN             NaN             NaN             NaN             NaN             NaN             NaN             NaN             NaN             NaN             NaN             NaN             NaN             NaN             NaN             NaN             NaN             NaN             NaN             NaN             NaN             NaN             NaN             NaN             NaN             NaN             NaN             NaN             NaN             NaN             NaN             NaN             NaN             NaN             NaN             NaN             NaN             NaN             NaN             NaN             NaN             NaN             NaN             NaN             NaN             NaN             NaN             NaN             NaN             NaN             NaN             NaN             NaN             NaN             NaN             NaN             NaN             NaN             NaN             NaN             NaN             NaN             NaN             NaN             NaN             NaN             NaN             NaN             NaN             NaN             NaN             NaN             NaN             NaN             NaN             NaN             NaN             NaN             NaN             NaN             NaN             NaN             NaN             NaN             NaN             NaN             NaN             NaN             NaN             NaN             NaN             NaN             NaN             NaN             NaN             NaN             NaN             NaN             NaN             NaN             NaN             NaN             NaN             NaN             NaN             NaN             NaN             NaN             NaN             NaN             NaN             NaN             NaN             NaN             NaN             NaN             NaN             NaN             NaN             NaN             NaN             NaN             NaN             NaN             NaN             NaN             NaN             NaN             NaN             NaN             NaN             NaN             NaN             NaN             NaN             NaN             NaN             NaN             NaN             NaN             NaN             NaN             NaN             NaN             NaN             NaN             NaN             NaN             NaN             NaN             NaN             NaN             NaN             NaN             NaN             NaN             NaN             NaN             NaN             NaN             NaN             NaN             NaN             NaN             NaN             NaN             NaN             NaN             NaN             NaN             NaN             NaN             NaN             NaN             NaN             NaN             NaN             NaN             NaN             NaN             NaN             NaN             NaN             NaN             NaN             NaN             NaN             NaN             NaN             NaN             NaN             NaN             NaN             NaN             NaN             NaN             NaN             NaN             NaN             NaN             NaN             NaN             NaN             NaN             NaN             NaN             NaN             NaN             NaN             NaN             NaN             NaN             NaN             NaN             NaN             NaN             NaN             NaN             NaN             NaN             NaN             NaN             NaN             NaN             NaN             NaN             NaN             NaN             NaN             NaN             NaN             NaN             NaN             NaN             NaN             NaN             NaN             NaN             NaN             NaN             NaN             NaN             NaN             NaN             NaN             NaN             NaN             NaN             NaN             NaN             NaN             NaN             NaN             NaN             NaN             NaN             NaN             NaN             NaN             NaN             NaN             NaN             NaN             NaN             NaN             NaN             NaN             NaN             NaN             NaN             NaN             NaN             NaN             NaN             NaN             NaN             NaN             NaN             NaN             NaN             NaN             NaN             NaN             NaN             NaN             NaN             NaN             NaN             NaN             NaN             NaN             NaN             NaN             NaN             NaN             NaN             NaN             NaN             NaN             NaN             NaN             NaN             NaN             NaN             NaN             NaN             NaN             NaN             NaN             NaN             NaN             NaN             NaN             NaN             NaN             NaN             NaN             NaN             NaN             NaN             NaN             NaN             NaN             NaN             NaN             NaN             NaN             NaN             NaN             NaN             NaN             NaN             NaN             NaN             NaN             NaN             NaN             NaN             NaN             NaN             NaN             NaN             NaN             NaN             NaN             NaN             NaN             NaN             NaN             NaN             NaN             NaN             NaN             NaN             NaN             NaN             NaN             NaN             NaN             NaN             NaN             NaN             NaN             NaN             NaN             NaN             NaN             NaN             NaN             NaN             NaN             NaN             NaN             NaN             NaN             NaN             NaN             NaN             NaN             NaN             NaN             NaN             NaN             NaN             NaN             NaN             NaN             NaN             NaN             NaN             NaN             NaN             NaN             NaN             NaN             NaN             NaN             NaN             NaN             NaN             NaN             NaN             NaN             NaN             NaN             NaN             NaN             NaN             NaN             NaN             NaN             NaN             NaN             NaN             NaN             NaN             NaN             NaN             NaN             NaN             NaN             NaN             NaN             NaN             NaN             NaN             NaN             NaN             NaN             NaN             NaN             NaN             NaN             NaN             NaN             NaN             NaN             NaN             NaN             NaN             NaN             NaN             NaN             NaN             NaN             NaN             NaN             NaN             NaN             NaN             NaN             NaN             NaN             NaN             NaN             NaN             NaN             NaN             NaN             NaN             NaN             NaN             NaN             NaN             NaN             NaN             NaN             NaN             NaN             NaN             NaN             NaN             NaN             NaN             NaN             NaN             NaN             NaN             NaN             NaN             NaN             NaN             NaN             NaN             NaN             NaN             NaN             NaN             NaN             NaN             NaN             NaN             NaN             NaN             NaN             NaN             NaN             NaN             NaN             NaN             NaN             NaN             NaN             NaN             NaN             NaN             NaN             NaN             NaN             NaN             NaN             NaN             NaN             NaN             NaN             NaN             NaN             NaN             NaN             NaN             NaN             NaN             NaN             NaN             NaN             NaN             NaN             NaN             NaN             NaN             NaN             NaN             NaN             NaN             NaN             NaN             NaN             NaN             NaN             NaN             NaN             NaN             NaN             NaN             NaN             NaN             NaN             NaN             NaN             NaN             NaN             NaN             NaN             NaN             NaN             NaN             NaN             NaN             NaN             NaN             NaN             NaN             NaN             NaN             NaN             NaN             NaN             NaN             NaN             NaN             NaN             NaN             NaN             NaN             NaN             NaN             NaN             NaN             NaN             NaN             NaN             NaN             NaN             NaN             NaN             NaN             NaN             NaN             NaN             NaN             NaN             NaN             NaN             NaN             NaN             NaN             NaN             NaN             NaN             NaN             NaN             NaN             NaN             NaN             NaN             NaN             NaN             NaN             NaN             NaN             NaN             NaN             NaN             NaN             NaN             NaN             NaN             NaN             NaN             NaN             NaN             NaN             NaN             NaN             NaN             NaN             NaN             NaN             NaN             NaN             NaN             NaN             NaN             NaN             NaN             NaN             NaN             NaN             NaN             NaN             NaN             NaN             NaN             NaN             NaN             NaN             NaN             NaN             NaN             NaN             NaN             NaN             NaN             NaN             NaN             NaN             NaN             NaN             NaN             NaN             NaN             NaN             NaN             NaN             NaN             NaN             NaN             NaN             NaN
             NaN             NaN             NaN             NaN             NaN             NaN             NaN             NaN             NaN             NaN             NaN             NaN             NaN             NaN             NaN             NaN             NaN             NaN             NaN             NaN             NaN             NaN             NaN             NaN             NaN             NaN             NaN             NaN             NaN             NaN             NaN             NaN             NaN             NaN             NaN             NaN             NaN             NaN             NaN             NaN             NaN             NaN             NaN             NaN             NaN             NaN             NaN             NaN             NaN             NaN             NaN             NaN             NaN             NaN             NaN             NaN             NaN             NaN             NaN             NaN             NaN             NaN             NaN             NaN             NaN             NaN             NaN             NaN             NaN             NaN             NaN             NaN             NaN             NaN             NaN             NaN             NaN             NaN             NaN             NaN             NaN             NaN             NaN             NaN             NaN             NaN             NaN             NaN             NaN             NaN             NaN             NaN             NaN             NaN             NaN             NaN             NaN             NaN             NaN             NaN             NaN             NaN             NaN             NaN             NaN             NaN             NaN             NaN             NaN             NaN             NaN             NaN             NaN             NaN             NaN             NaN             NaN             NaN             NaN             NaN             NaN             NaN             NaN             NaN             NaN             NaN             NaN             NaN             NaN             NaN             NaN             NaN             NaN             NaN             NaN             NaN             NaN             NaN             NaN             NaN             NaN             NaN             NaN             NaN             NaN             NaN             NaN             NaN             NaN             NaN             NaN             NaN             NaN             NaN             NaN             NaN             NaN             NaN             NaN             NaN             NaN             NaN             NaN             NaN             NaN             NaN             NaN             NaN             NaN             NaN             NaN             NaN             NaN             NaN             NaN             NaN             NaN             NaN             NaN             NaN             NaN             NaN             NaN             NaN             NaN             NaN             NaN             NaN             NaN             NaN             NaN             NaN             NaN             NaN             NaN             NaN             NaN             NaN             NaN             NaN             NaN             NaN             NaN             NaN             NaN             NaN             NaN             NaN             NaN             NaN             NaN             NaN             NaN             NaN             NaN             NaN             NaN             NaN             NaN             NaN             NaN             NaN             NaN             NaN             NaN             NaN             NaN             NaN             NaN             NaN             NaN             NaN             NaN             NaN             NaN             NaN             NaN             NaN             NaN             NaN             NaN             NaN             NaN             NaN             NaN             NaN             NaN             NaN             NaN             NaN             NaN             NaN             NaN             NaN             NaN             NaN             NaN             NaN             NaN             NaN             NaN             NaN             NaN             NaN             NaN             NaN             NaN             NaN             NaN             NaN             NaN             NaN             NaN             NaN             NaN             NaN             NaN             NaN             NaN             NaN             NaN             NaN             NaN             NaN             NaN             NaN             NaN             NaN             NaN             NaN             NaN             NaN             NaN             NaN             NaN             NaN             NaN             NaN             NaN             NaN             NaN             NaN             NaN             NaN             NaN             NaN             NaN             NaN             NaN             NaN             NaN             NaN             NaN             NaN             NaN             NaN             NaN             NaN             NaN             NaN             NaN             NaN             NaN             NaN             NaN             NaN             NaN             NaN             NaN             NaN             NaN             NaN             NaN             NaN             NaN             NaN             NaN             NaN             NaN             NaN             NaN             NaN             NaN             NaN             NaN             NaN             NaN             NaN             NaN             NaN             NaN             NaN             NaN             NaN             NaN             NaN             NaN             NaN             NaN             NaN             NaN             NaN             NaN             NaN             NaN             NaN             NaN             NaN             NaN             NaN             NaN             NaN             NaN             NaN             NaN             NaN             NaN             NaN             NaN             NaN             NaN             NaN             NaN             NaN             NaN             NaN             NaN             NaN             NaN             NaN             NaN             NaN             NaN             NaN             NaN             NaN             NaN             NaN             NaN             NaN             NaN             NaN             NaN             NaN             NaN             NaN             NaN             NaN             NaN             NaN             NaN             NaN             NaN             NaN             NaN             NaN             NaN             NaN             NaN             NaN             NaN             NaN             NaN             NaN             NaN             NaN             NaN             NaN             NaN             NaN             NaN             NaN             NaN             NaN             NaN             NaN             NaN             NaN             NaN             NaN             NaN             NaN             NaN             NaN             NaN             NaN             NaN             NaN             NaN             NaN             NaN             NaN             NaN             NaN             NaN             NaN             NaN             NaN             NaN             NaN             NaN             NaN             NaN             NaN             NaN             NaN             NaN             NaN             NaN             NaN             NaN             NaN             NaN             NaN             NaN             NaN             NaN             NaN             NaN             NaN             NaN             NaN             NaN             NaN             NaN             NaN             NaN             NaN             NaN             NaN             NaN             NaN             NaN             NaN             NaN             NaN             NaN             NaN             NaN             NaN             NaN             NaN             NaN             NaN             NaN             NaN             NaN             NaN             NaN             NaN             NaN             NaN             NaN             NaN             NaN             NaN             NaN             NaN             NaN             NaN             NaN             NaN             NaN             NaN             NaN             NaN             NaN             NaN             NaN             NaN             NaN             NaN             NaN             NaN             NaN             NaN             NaN             NaN             NaN             NaN             NaN             NaN             NaN             NaN             NaN             NaN             NaN             NaN             NaN             NaN             NaN             NaN             NaN             NaN             NaN             NaN             NaN             NaN             NaN             NaN             NaN             NaN             NaN             NaN             NaN             NaN             NaN             NaN             NaN             NaN             NaN             NaN             NaN             NaN             NaN             NaN             NaN             NaN             NaN             NaN             NaN             NaN             NaN             NaN             NaN             NaN             NaN             NaN             NaN             NaN             NaN             NaN             NaN             NaN             NaN             NaN             NaN             NaN             NaN             NaN             NaN             NaN             NaN             NaN             NaN             NaN             NaN             NaN             NaN             NaN             NaN             NaN             NaN             NaN             NaN             NaN             NaN             NaN             NaN             NaN             NaN             NaN             NaN             NaN             NaN             NaN             NaN             NaN             NaN             NaN             NaN             NaN             NaN             NaN             NaN             NaN             NaN             NaN             NaN             NaN             NaN             NaN             NaN             NaN             NaN             NaN             NaN             NaN             NaN             NaN             NaN             NaN             NaN             NaN             NaN             NaN             NaN             NaN             NaN             NaN             NaN             NaN             NaN             NaN             NaN             NaN             NaN             NaN             NaN             NaN             NaN             NaN             NaN             NaN             NaN             NaN             NaN             NaN             NaN             NaN             NaN             NaN             NaN             NaN             NaN             NaN             NaN             NaN             NaN             NaN             NaN             NaN             NaN             NaN             NaN             NaN             NaN             NaN             NaN             NaN             NaN             NaN             NaN             NaN             NaN             NaN             NaN             NaN             NaN             NaN             NaN             NaN             NaN             NaN             NaN             NaN             NaN             NaN             NaN             NaN             NaN             NaN             NaN             NaN             NaN             NaN             NaN             NaN             NaN             NaN             NaN             NaN             NaN             NaN             NaN             NaN             NaN             NaN             NaN             NaN             NaN             NaN             NaN             NaN             NaN             NaN             NaN             NaN             NaN             NaN             NaN             NaN             NaN             NaN             NaN             NaN             NaN             NaN             NaN             NaN             NaN             NaN             NaN             NaN             NaN             NaN             NaN             NaN             NaN             NaN             NaN             NaN             NaN             NaN             NaN             NaN             NaN             NaN             NaN             NaN             NaN             NaN             NaN             NaN             NaN             NaN             NaN             NaN             NaN             NaN             NaN             NaN             NaN             NaN             NaN             NaN             NaN             NaN             NaN             NaN             NaN             NaN             NaN             NaN             NaN             NaN             NaN             NaN             NaN             NaN             NaN             NaN             NaN             NaN             NaN             NaN             NaN             NaN             NaN             NaN             NaN             NaN             NaN             NaN             NaN             NaN             NaN             NaN             NaN             NaN             NaN             NaN             NaN             NaN             NaN             NaN             NaN             NaN             NaN             NaN             NaN             NaN             NaN             NaN             NaN             NaN             NaN             NaN             NaN             NaN             NaN             NaN             NaN             NaN             NaN             NaN             NaN             NaN             NaN             NaN             NaN             NaN             NaN             NaN             NaN             NaN             NaN             NaN             NaN             NaN             NaN             NaN             NaN             NaN             NaN             NaN             NaN             NaN             NaN             NaN             NaN             NaN             NaN             NaN             NaN             NaN             NaN             NaN             NaN             NaN             NaN             NaN             NaN             NaN             NaN             NaN             NaN             NaN             NaN             NaN             NaN             NaN             NaN             NaN             NaN             NaN             NaN             NaN             NaN             NaN
             NaN             NaN             NaN             NaN             NaN             NaN             NaN             NaN             NaN             NaN             NaN             NaN             NaN             NaN             NaN             NaN             NaN             NaN             NaN             NaN             NaN             NaN             NaN             NaN             NaN             NaN             NaN             NaN             NaN             NaN             NaN             NaN             NaN             NaN             NaN             NaN             NaN             NaN             NaN             NaN             NaN             NaN             NaN             NaN             NaN             NaN             NaN             NaN             NaN             NaN             NaN             NaN             NaN             NaN             NaN             NaN             NaN             NaN             NaN             NaN             NaN             NaN             NaN             NaN             NaN             NaN             NaN             NaN             NaN             NaN             NaN             NaN             NaN             NaN             NaN             NaN             NaN             NaN             NaN             NaN             NaN             NaN             NaN             NaN             NaN             NaN             NaN             NaN             NaN             NaN             NaN             NaN             NaN             NaN             NaN             NaN             NaN             NaN             NaN             NaN             NaN             NaN             NaN             NaN             NaN             NaN             NaN             NaN             NaN             NaN             NaN             NaN             NaN             NaN             NaN             NaN             NaN             NaN             NaN             NaN             NaN             NaN             NaN             NaN             NaN             NaN             NaN             NaN             NaN             NaN             NaN             NaN             NaN             NaN             NaN             NaN             NaN             NaN             NaN             NaN             NaN             NaN             NaN             NaN             NaN             NaN             NaN             NaN             NaN             NaN             NaN             NaN             NaN             NaN             NaN             NaN             NaN             NaN             NaN             NaN             NaN             NaN             NaN             NaN             NaN             NaN             NaN             NaN             NaN             NaN             NaN             NaN             NaN             NaN             NaN             NaN             NaN             NaN             NaN             NaN             NaN             NaN             NaN             NaN             NaN             NaN             NaN             NaN             NaN             NaN             NaN             NaN             NaN             NaN             NaN             NaN             NaN             NaN             NaN             NaN             NaN             NaN             NaN             NaN             NaN             NaN             NaN             NaN             NaN             NaN             NaN             NaN             NaN             NaN             NaN             NaN             NaN             NaN             NaN             NaN             NaN             NaN             NaN             NaN             NaN             NaN             NaN             NaN             NaN             NaN             NaN             NaN             NaN             NaN             NaN             NaN             NaN             NaN             NaN             NaN             NaN             NaN             NaN             NaN             NaN             NaN             NaN             NaN             NaN             NaN             NaN             NaN             NaN             NaN             NaN             NaN             NaN             NaN             NaN             NaN             NaN             NaN             NaN             NaN             NaN             NaN             NaN             NaN             NaN             NaN             NaN             NaN             NaN             NaN             NaN             NaN             NaN             NaN             NaN             NaN             NaN             NaN             NaN             NaN             NaN             NaN             NaN             NaN             NaN             NaN             NaN             NaN             NaN             NaN             NaN             NaN             NaN             NaN             NaN             NaN             NaN             NaN             NaN             NaN             NaN             NaN             NaN             NaN             NaN             NaN             NaN             NaN             NaN             NaN             NaN             NaN             NaN             NaN             NaN             NaN             NaN             NaN             NaN             NaN             NaN             NaN             NaN             NaN             NaN             NaN             NaN             NaN             NaN             NaN             NaN             NaN             NaN             NaN             NaN             NaN             NaN             NaN             NaN             NaN             NaN             NaN             NaN             NaN             NaN             NaN             NaN             NaN             NaN             NaN             NaN             NaN             NaN             NaN             NaN             NaN             NaN             NaN             NaN             NaN             NaN             NaN             NaN             NaN             NaN             NaN             NaN             NaN             NaN             NaN             NaN             NaN             NaN             NaN             NaN             NaN             NaN             NaN             NaN             NaN             NaN             NaN             NaN             NaN             NaN             NaN             NaN             NaN             NaN             NaN             NaN             NaN             NaN             NaN             NaN             NaN             NaN             NaN             NaN             NaN             NaN             NaN             NaN             NaN             NaN             NaN             NaN             NaN             NaN             NaN             NaN             NaN             NaN             NaN             NaN             NaN             NaN             NaN             NaN             NaN             NaN             NaN             NaN             NaN             NaN             NaN             NaN             NaN             NaN             NaN             NaN             NaN             NaN             NaN             NaN             NaN             NaN             NaN             NaN             NaN             NaN             NaN             NaN             NaN             NaN             NaN             NaN             NaN             NaN             NaN             NaN             NaN             NaN             NaN             NaN             NaN             NaN             NaN             NaN             NaN             NaN             NaN             NaN             NaN             NaN             NaN             NaN             NaN             NaN             NaN             NaN             NaN             NaN             NaN             NaN             NaN             NaN             NaN             NaN             NaN             NaN             NaN             NaN             NaN             NaN             NaN             NaN             NaN             NaN             NaN             NaN             NaN             NaN             NaN             NaN             NaN             NaN             NaN             NaN             NaN             NaN             NaN             NaN             NaN             NaN             NaN             NaN             NaN             NaN             NaN             NaN             NaN             NaN             NaN             NaN             NaN             NaN             NaN             NaN             NaN             NaN             NaN             NaN             NaN             NaN             NaN             NaN             NaN             NaN             NaN             NaN             NaN             NaN             NaN             NaN             NaN             NaN             NaN             NaN             NaN             NaN             NaN             NaN             NaN             NaN             NaN             NaN             NaN             NaN             NaN             NaN             NaN             NaN             NaN             NaN             NaN             NaN             NaN             NaN             NaN             NaN             NaN             NaN             NaN             NaN             NaN             NaN             NaN             NaN             NaN             NaN             NaN             NaN             NaN             NaN             NaN             NaN             NaN             NaN             NaN             NaN             NaN             NaN             NaN             NaN             NaN             NaN             NaN             NaN             NaN             NaN             NaN             NaN             NaN             NaN             NaN             NaN             NaN             NaN             NaN             NaN             NaN             NaN             NaN             NaN             NaN             NaN             NaN             NaN             NaN             NaN             NaN             NaN             NaN             NaN             NaN             NaN             NaN             NaN             NaN             NaN             NaN             NaN             NaN             NaN             NaN             NaN             NaN             NaN             NaN             NaN             NaN             NaN             NaN             NaN             NaN             NaN             NaN             NaN             NaN             NaN             NaN             NaN             NaN             NaN             NaN             NaN             NaN             NaN             NaN             NaN             NaN             NaN             NaN             NaN             NaN             NaN             NaN             NaN             NaN             NaN             NaN             NaN             NaN             NaN             NaN             NaN             NaN             NaN             NaN             NaN             NaN             NaN             NaN             NaN             NaN             NaN             NaN             NaN             NaN             NaN             NaN             NaN             NaN             NaN             NaN             NaN             NaN             NaN             NaN             NaN             NaN             NaN             NaN             NaN             NaN             NaN             NaN             NaN             NaN             NaN             NaN             NaN             NaN             NaN             NaN             NaN             NaN             NaN             NaN             NaN             NaN             NaN             NaN             NaN             NaN             NaN             NaN             NaN             NaN             NaN             NaN             NaN             NaN             NaN             NaN             NaN             NaN             NaN             NaN             NaN             NaN             NaN             NaN             NaN             NaN             NaN             NaN             NaN             NaN             NaN             NaN             NaN             NaN             NaN             NaN             NaN             NaN             NaN             NaN             NaN             NaN             NaN             NaN             NaN             NaN             NaN             NaN             NaN             NaN             NaN             NaN             NaN             NaN             NaN             NaN             NaN             NaN             NaN             NaN             NaN             NaN             NaN             NaN             NaN             NaN             NaN             NaN             NaN             NaN             NaN             NaN             NaN             NaN             NaN             NaN             NaN             NaN             NaN             NaN             NaN             NaN             NaN             NaN             NaN             NaN             NaN             NaN             NaN             NaN             NaN             NaN             NaN             NaN             NaN             NaN             NaN             NaN             NaN             NaN             NaN             NaN             NaN             NaN             NaN             NaN             NaN             NaN             NaN             NaN             NaN             NaN             NaN             NaN             NaN             NaN             NaN             NaN             NaN             NaN             NaN             NaN             NaN             NaN             NaN             NaN             NaN             NaN             NaN             NaN             NaN             NaN             NaN             NaN             NaN             NaN             NaN             NaN             NaN             NaN             NaN             NaN             NaN             NaN             NaN             NaN             NaN             NaN             NaN             NaN             NaN             NaN             NaN             NaN             NaN             NaN             NaN             NaN             NaN             NaN             NaN             NaN             NaN             NaN             NaN             NaN             NaN             NaN             NaN             NaN             NaN             NaN             NaN             NaN             NaN             NaN             NaN             NaN             NaN             NaN             NaN             NaN             NaN             NaN             NaN             NaN             NaN             NaN             NaN             NaN             NaN             NaN             NaN             NaN             NaN             NaN
             NaN             NaN             NaN             NaN             NaN             NaN             NaN             NaN             NaN             NaN             NaN             NaN             NaN             NaN             NaN             NaN             NaN             NaN             NaN             NaN             NaN             NaN             NaN             NaN             NaN             NaN             NaN             NaN             NaN             NaN             NaN             NaN             NaN             NaN             NaN             NaN             NaN             NaN             NaN             NaN             NaN             NaN             NaN             NaN             NaN             NaN             NaN             NaN             NaN             NaN             NaN             NaN             NaN             NaN             NaN             NaN             NaN             NaN             NaN             NaN             NaN             NaN             NaN             NaN             NaN             NaN             NaN             NaN             NaN             NaN             NaN             NaN             NaN             NaN             NaN             NaN             NaN             NaN             NaN             NaN             NaN             NaN             NaN             NaN             NaN             NaN             NaN             NaN             NaN             NaN             NaN             NaN             NaN             NaN             NaN             NaN             NaN             NaN             NaN             NaN             NaN             NaN             NaN             NaN             NaN             NaN             NaN             NaN             NaN             NaN             NaN             NaN             NaN             NaN             NaN             NaN             NaN             NaN             NaN             NaN             NaN             NaN             NaN             NaN             NaN             NaN             NaN             NaN             NaN             NaN             NaN             NaN             NaN             NaN             NaN             NaN             NaN             NaN             NaN             NaN             NaN             NaN             NaN             NaN             NaN             NaN             NaN             NaN             NaN             NaN             NaN             NaN             NaN             NaN             NaN             NaN             NaN             NaN             NaN             NaN             NaN             NaN             NaN             NaN             NaN             NaN             NaN             NaN             NaN             NaN             NaN             NaN             NaN             NaN             NaN             NaN             NaN             NaN             NaN             NaN             NaN             NaN             NaN             NaN             NaN             NaN             NaN             NaN             NaN             NaN             NaN             NaN             NaN             NaN             NaN             NaN             NaN             NaN             NaN             NaN             NaN             NaN             NaN             NaN             NaN             NaN             NaN             NaN             NaN             NaN             NaN             NaN             NaN             NaN             NaN             NaN             NaN             NaN             NaN             NaN             NaN             NaN             NaN             NaN             NaN             NaN             NaN             NaN             NaN             NaN             NaN             NaN             NaN             NaN             NaN             NaN             NaN             NaN             NaN             NaN             NaN             NaN             NaN             NaN             NaN             NaN             NaN             NaN             NaN             NaN             NaN             NaN             NaN             NaN             NaN             NaN             NaN             NaN             NaN             NaN             NaN             NaN             NaN             NaN             NaN             NaN             NaN             NaN             NaN             NaN             NaN             NaN             NaN             NaN             NaN             NaN             NaN             NaN             NaN             NaN             NaN             NaN             NaN             NaN             NaN             NaN             NaN             NaN             NaN             NaN             NaN             NaN             NaN             NaN             NaN             NaN             NaN             NaN             NaN             NaN             NaN             NaN             NaN             NaN             NaN             NaN             NaN             NaN             NaN             NaN             NaN             NaN             NaN             NaN             NaN             NaN             NaN             NaN             NaN             NaN             NaN             NaN             NaN             NaN             NaN             NaN             NaN             NaN             NaN             NaN             NaN             NaN             NaN             NaN             NaN             NaN             NaN             NaN             NaN             NaN             NaN             NaN             NaN             NaN             NaN             NaN             NaN             NaN             NaN             NaN             NaN             NaN             NaN             NaN             NaN             NaN             NaN             NaN             NaN             NaN             NaN             NaN             NaN             NaN             NaN             NaN             NaN             NaN             NaN             NaN             NaN             NaN             NaN             NaN             NaN             NaN             NaN             NaN             NaN             NaN             NaN             NaN             NaN             NaN             NaN             NaN             NaN             NaN             NaN             NaN             NaN             NaN             NaN             NaN             NaN             NaN             NaN             NaN             NaN             NaN             NaN             NaN             NaN             NaN             NaN             NaN             NaN             NaN             NaN             NaN             NaN             NaN             NaN             NaN             NaN             NaN             NaN             NaN             NaN             NaN             NaN             NaN             NaN             NaN             NaN             NaN             NaN             NaN             NaN             NaN             NaN             NaN             NaN             NaN             NaN             NaN             NaN             NaN             NaN             NaN             NaN             NaN             NaN             NaN             NaN             NaN             NaN             NaN             NaN             NaN             NaN             NaN             NaN             NaN             NaN             NaN             NaN             NaN             NaN             NaN             NaN             NaN             NaN             NaN             NaN             NaN             NaN             NaN             NaN             NaN             NaN             NaN             NaN             NaN             NaN             NaN             NaN             NaN             NaN             NaN             NaN             NaN             NaN             NaN             NaN             NaN             NaN             NaN             NaN             NaN             NaN             NaN             NaN             NaN             NaN             NaN             NaN             NaN             NaN             NaN             NaN             NaN             NaN             NaN             NaN             NaN             NaN             NaN             NaN             NaN             NaN             NaN             NaN             NaN             NaN             NaN             NaN             NaN             NaN             NaN             NaN             NaN             NaN             NaN             NaN             NaN             NaN             NaN             NaN             NaN             NaN             NaN             NaN             NaN             NaN             NaN             NaN             NaN             NaN             NaN             NaN             NaN             NaN             NaN             NaN             NaN             NaN             NaN             NaN             NaN             NaN             NaN             NaN             NaN             NaN             NaN             NaN             NaN             NaN             NaN             NaN             NaN             NaN             NaN             NaN             NaN             NaN             NaN             NaN             NaN             NaN             NaN             NaN             NaN             NaN             NaN             NaN             NaN             NaN             NaN             NaN             NaN             NaN             NaN             NaN             NaN             NaN             NaN             NaN             NaN             NaN             NaN             NaN             NaN             NaN             NaN             NaN             NaN             NaN             NaN             NaN             NaN             NaN             NaN             NaN             NaN             NaN             NaN             NaN             NaN             NaN             NaN             NaN             NaN             NaN             NaN             NaN             NaN             NaN             NaN             NaN             NaN             NaN             NaN             NaN             NaN             NaN             NaN             NaN             NaN             NaN             NaN             NaN             NaN             NaN             NaN             NaN             NaN             NaN             NaN             NaN             NaN             NaN             NaN             NaN             NaN             NaN             NaN             NaN             NaN             NaN             NaN             NaN             NaN             NaN             NaN             NaN             NaN             NaN             NaN             NaN             NaN             NaN             NaN             NaN             NaN             NaN             NaN             NaN             NaN             NaN             NaN             NaN             NaN             NaN             NaN             NaN             NaN             NaN             NaN             NaN             NaN             NaN             NaN             NaN             NaN             NaN             NaN             NaN             NaN             NaN             NaN             NaN             NaN             NaN             NaN             NaN             NaN             NaN             NaN             NaN             NaN             NaN             NaN             NaN             NaN             NaN             NaN             NaN             NaN             NaN             NaN             NaN             NaN             NaN             NaN             NaN             NaN             NaN             NaN             NaN             NaN             NaN             NaN             NaN             NaN             NaN             NaN             NaN             NaN             NaN             NaN             NaN             NaN             NaN             NaN             NaN             NaN             NaN             NaN             NaN             NaN             NaN             NaN             NaN             NaN             NaN             NaN             NaN             NaN             NaN             NaN             NaN             NaN             NaN             NaN             NaN             NaN             NaN             NaN             NaN             NaN             NaN             NaN             NaN             NaN             NaN             NaN             NaN             NaN             NaN             NaN             NaN             NaN             NaN             NaN             NaN             NaN             NaN             NaN             NaN             NaN             NaN             NaN             NaN             NaN             NaN             NaN             NaN             NaN             NaN             NaN             NaN             NaN             NaN             NaN             NaN             NaN             NaN             NaN             NaN             NaN             NaN             NaN             NaN             NaN             NaN             NaN             NaN             NaN             NaN             NaN             NaN             NaN             NaN             NaN             NaN             NaN             NaN             NaN             NaN             NaN             NaN             NaN             NaN             NaN             NaN             NaN             NaN             NaN             NaN             NaN             NaN             NaN             NaN             NaN             NaN             NaN             NaN             NaN             NaN             NaN             NaN             NaN             NaN             NaN             NaN             NaN             NaN             NaN             NaN             NaN             NaN             NaN             NaN             NaN             NaN             NaN             NaN             NaN             NaN             NaN             NaN             NaN             NaN             NaN             NaN             NaN             NaN             NaN             NaN             NaN             NaN             NaN             NaN             NaN             NaN             NaN             NaN             NaN             NaN             NaN             NaN             NaN             NaN             NaN             NaN             NaN             NaN             NaN             NaN             NaN             NaN             NaN             NaN             NaN             NaN             NaN             NaN             NaN             NaN             NaN             NaN             NaN             NaN             NaN             NaN             NaN             NaN             NaN
             NaN             NaN             NaN             NaN             NaN             NaN             NaN             NaN             NaN             NaN             NaN             NaN             NaN             NaN             NaN             NaN             NaN             NaN             NaN             NaN             NaN             NaN             NaN             NaN             NaN             NaN             NaN             NaN             NaN             NaN             NaN             NaN             NaN             NaN             NaN             NaN             NaN             NaN             NaN             NaN             NaN             NaN             NaN             NaN             NaN             NaN             NaN             NaN             NaN             NaN             NaN             NaN             NaN             NaN             NaN             NaN             NaN             NaN             NaN             NaN             NaN             NaN             NaN             NaN             NaN             NaN             NaN             NaN             NaN             NaN             NaN             NaN             NaN             NaN             NaN             NaN             NaN             NaN             NaN             NaN             NaN             NaN             NaN             NaN             NaN             NaN             NaN             NaN             NaN             NaN             NaN             NaN             NaN             NaN             NaN             NaN             NaN             NaN             NaN             NaN             NaN             NaN             NaN             NaN             NaN             NaN             NaN             NaN             NaN             NaN             NaN             NaN             NaN             NaN             NaN             NaN             NaN             NaN             NaN             NaN             NaN             NaN             NaN             NaN             NaN             NaN             NaN             NaN             NaN             NaN             NaN             NaN             NaN             NaN             NaN             NaN             NaN             NaN             NaN             NaN             NaN             NaN             NaN             NaN             NaN             NaN             NaN             NaN             NaN             NaN             NaN             NaN             NaN             NaN             NaN             NaN             NaN             NaN             NaN             NaN             NaN             NaN             NaN             NaN             NaN             NaN             NaN             NaN             NaN             NaN             NaN             NaN             NaN             NaN             NaN             NaN             NaN             NaN             NaN             NaN             NaN             NaN             NaN             NaN             NaN             NaN             NaN             NaN             NaN             NaN             NaN             NaN             NaN             NaN             NaN             NaN             NaN             NaN             NaN             NaN             NaN             NaN             NaN             NaN             NaN             NaN             NaN             NaN             NaN             NaN             NaN             NaN             NaN             NaN             NaN             NaN             NaN             NaN             NaN             NaN             NaN             NaN             NaN             NaN             NaN             NaN             NaN             NaN             NaN             NaN             NaN             NaN             NaN             NaN             NaN             NaN             NaN             NaN             NaN             NaN             NaN             NaN             NaN             NaN             NaN             NaN             NaN             NaN             NaN             NaN             NaN             NaN             NaN             NaN             NaN             NaN             NaN             NaN             NaN             NaN             NaN             NaN             NaN             NaN             NaN             NaN             NaN             NaN             NaN             NaN             NaN             NaN             NaN             NaN             NaN             NaN             NaN             NaN             NaN             NaN             NaN             NaN             NaN             NaN             NaN             NaN             NaN             NaN             NaN             NaN             NaN             NaN             NaN             NaN             NaN             NaN             NaN             NaN             NaN             NaN             NaN             NaN             NaN             NaN             NaN             NaN             NaN             NaN             NaN             NaN             NaN             NaN             NaN             NaN             NaN             NaN             NaN             NaN             NaN             NaN             NaN             NaN             NaN             NaN             NaN             NaN             NaN             NaN             NaN             NaN             NaN             NaN             NaN             NaN             NaN             NaN             NaN             NaN             NaN             NaN             NaN             NaN             NaN             NaN             NaN             NaN             NaN             NaN             NaN             NaN             NaN             NaN             NaN             NaN             NaN             NaN             NaN             NaN             NaN             NaN             NaN             NaN             NaN             NaN             NaN             NaN             NaN             NaN             NaN             NaN             NaN             NaN             NaN             NaN             NaN             NaN             NaN             NaN             NaN             NaN             NaN             NaN             NaN             NaN             NaN             NaN             NaN             NaN             NaN             NaN             NaN             NaN             NaN             NaN             NaN             NaN             NaN             NaN             NaN             NaN             NaN             NaN             NaN             NaN             NaN             NaN             NaN             NaN             NaN             NaN             NaN             NaN             NaN             NaN             NaN             NaN             NaN             NaN             NaN             NaN             NaN             NaN             NaN             NaN             NaN             NaN             NaN             NaN             NaN             NaN             NaN             NaN             NaN             NaN             NaN             NaN             NaN             NaN             NaN             NaN             NaN             NaN             NaN             NaN             NaN             NaN             NaN             NaN             NaN             NaN             NaN             NaN             NaN             NaN             NaN             NaN             NaN             NaN             NaN             NaN             NaN             NaN             NaN             NaN             NaN             NaN             NaN             NaN             NaN             NaN             NaN             NaN             NaN             NaN             NaN             NaN             NaN             NaN             NaN             NaN             NaN             NaN             NaN             NaN             NaN             NaN             NaN             NaN             NaN             NaN             NaN             NaN             NaN             NaN             NaN             NaN             NaN             NaN             NaN             NaN             NaN             NaN             NaN             NaN             NaN             NaN             NaN             NaN             NaN             NaN             NaN             NaN             NaN             NaN             NaN             NaN             NaN             NaN             NaN             NaN             NaN             NaN             NaN             NaN             NaN             NaN             NaN             NaN             NaN             NaN             NaN             NaN             NaN             NaN             NaN             NaN             NaN             NaN             NaN             NaN             NaN             NaN             NaN             NaN             NaN             NaN             NaN             NaN             NaN             NaN             NaN             NaN             NaN             NaN             NaN             NaN             NaN             NaN             NaN             NaN             NaN             NaN             NaN             NaN             NaN             NaN             NaN             NaN             NaN             NaN             NaN             NaN             NaN             NaN             NaN             NaN             NaN             NaN             NaN             NaN             NaN             NaN             NaN             NaN             NaN             NaN             NaN             NaN             NaN             NaN             NaN             NaN             NaN             NaN             NaN             NaN             NaN             NaN             NaN             NaN             NaN             NaN             NaN             NaN             NaN             NaN             NaN             NaN             NaN             NaN             NaN             NaN             NaN             NaN             NaN             NaN             NaN             NaN             NaN             NaN             NaN             NaN             NaN             NaN             NaN             NaN             NaN             NaN             NaN             NaN             NaN             NaN             NaN             NaN             NaN             NaN             NaN             NaN             NaN             NaN             NaN             NaN             NaN             NaN             NaN             NaN             NaN             NaN             NaN             NaN             NaN             NaN             NaN             NaN             NaN             NaN             NaN             NaN             NaN             NaN             NaN             NaN             NaN             NaN             NaN             NaN             NaN             NaN             NaN             NaN             NaN             NaN             NaN             NaN             NaN             NaN             NaN             NaN             NaN             NaN             NaN             NaN             NaN             NaN             NaN             NaN             NaN             NaN             NaN             NaN             NaN             NaN             NaN             NaN             NaN             NaN             NaN             NaN             NaN             NaN             NaN             NaN             NaN             NaN             NaN             NaN             NaN             NaN             NaN             NaN             NaN             NaN             NaN             NaN             NaN             NaN             NaN             NaN             NaN             NaN             NaN             NaN             NaN             NaN             NaN             NaN             NaN             NaN             NaN             NaN             NaN             NaN             NaN             NaN             NaN             NaN             NaN             NaN             NaN             NaN             NaN             NaN             NaN             NaN             NaN             NaN             NaN             NaN             NaN             NaN             NaN             NaN             NaN             NaN             NaN             NaN             NaN             NaN             NaN             NaN             NaN             NaN             NaN             NaN             NaN             NaN             NaN             NaN             NaN             NaN             NaN             NaN             NaN             NaN             NaN             NaN             NaN             NaN             NaN             NaN             NaN             NaN             NaN             NaN             NaN             NaN             NaN             NaN             NaN             NaN             NaN             NaN             NaN             NaN             NaN             NaN             NaN             NaN             NaN             NaN             NaN             NaN             NaN             NaN             NaN             NaN             NaN             NaN             NaN             NaN             NaN             NaN             NaN             NaN             NaN             NaN             NaN             NaN             NaN             NaN             NaN             NaN             NaN             NaN             NaN             NaN             NaN             NaN             NaN             NaN             NaN             NaN             NaN             NaN             NaN             NaN             NaN             NaN             NaN             NaN             NaN             NaN             NaN             NaN             NaN             NaN             NaN             NaN             NaN             NaN             NaN             NaN             NaN             NaN             NaN             NaN             NaN             NaN             NaN             NaN             NaN             NaN             NaN             NaN             NaN             NaN             NaN             NaN             NaN             NaN             NaN             NaN             NaN             NaN             NaN             NaN             NaN             NaN             NaN             NaN             NaN             NaN             NaN             NaN             NaN             NaN             NaN             NaN             NaN             NaN             NaN             NaN             NaN             NaN             NaN             NaN             NaN             NaN             NaN             NaN             NaN             NaN             NaN             NaN             NaN             NaN             NaN             NaN             NaN             NaN
             NaN             NaN             NaN             NaN             NaN             NaN             NaN             NaN             NaN             NaN             NaN             NaN             NaN             NaN             NaN             NaN             NaN             NaN             NaN             NaN             NaN             NaN             NaN             NaN             NaN             NaN             NaN             NaN             NaN             NaN             NaN             NaN             NaN             NaN             NaN             NaN             NaN             NaN             NaN             NaN             NaN             NaN             NaN             NaN             NaN             NaN             NaN             NaN             NaN             NaN             NaN             NaN             NaN             NaN             NaN             NaN             NaN             NaN             NaN             NaN             NaN             NaN             NaN             NaN             NaN             NaN             NaN             NaN             NaN             NaN             NaN             NaN             NaN             NaN             NaN             NaN             NaN             NaN             NaN             NaN             NaN             NaN             NaN             NaN             NaN             NaN             NaN             NaN             NaN             NaN             NaN             NaN             NaN             NaN             NaN             NaN             NaN             NaN             NaN             NaN             NaN             NaN             NaN             NaN             NaN             NaN             NaN             NaN             NaN             NaN             NaN             NaN             NaN             NaN             NaN             NaN             NaN             NaN             NaN             NaN             NaN             NaN             NaN             NaN             NaN             NaN             NaN             NaN             NaN             NaN             NaN             NaN             NaN             NaN             NaN             NaN             NaN             NaN             NaN             NaN             NaN             NaN             NaN             NaN             NaN             NaN             NaN             NaN             NaN             NaN             NaN             NaN             NaN             NaN             NaN             NaN             NaN             NaN             NaN             NaN             NaN             NaN             NaN             NaN             NaN             NaN             NaN             NaN             NaN             NaN             NaN             NaN             NaN             NaN             NaN             NaN             NaN             NaN             NaN             NaN             NaN             NaN             NaN             NaN             NaN             NaN             NaN             NaN             NaN             NaN             NaN             NaN             NaN             NaN             NaN             NaN             NaN             NaN             NaN             NaN             NaN             NaN             NaN             NaN             NaN             NaN             NaN             NaN             NaN             NaN             NaN             NaN             NaN             NaN             NaN             NaN             NaN             NaN             NaN             NaN             NaN             NaN             NaN             NaN             NaN             NaN             NaN             NaN             NaN             NaN             NaN             NaN             NaN             NaN             NaN             NaN             NaN             NaN             NaN             NaN             NaN             NaN             NaN             NaN             NaN             NaN             NaN             NaN             NaN             NaN             NaN             NaN             NaN             NaN             NaN             NaN             NaN             NaN             NaN             NaN             NaN             NaN             NaN             NaN             NaN             NaN             NaN             NaN             NaN             NaN             NaN             NaN             NaN             NaN             NaN             NaN             NaN             NaN             NaN             NaN             NaN             NaN             NaN             NaN             NaN             NaN             NaN             NaN             NaN             NaN             NaN             NaN             NaN             NaN             NaN             NaN             NaN             NaN             NaN             NaN             NaN             NaN             NaN             NaN             NaN             NaN             NaN             NaN             NaN             NaN             NaN             NaN             NaN             NaN             NaN             NaN             NaN             NaN             NaN             NaN             NaN             NaN             NaN             NaN             NaN             NaN             NaN             NaN             NaN             NaN             NaN             NaN             NaN             NaN             NaN             NaN             NaN             NaN             NaN             NaN             NaN             NaN             NaN             NaN             NaN             NaN             NaN             NaN             NaN             NaN             NaN             NaN             NaN             NaN             NaN             NaN             NaN             NaN             NaN             NaN             NaN             NaN             NaN             NaN             NaN             NaN             NaN             NaN             NaN             NaN             NaN             NaN             NaN             NaN             NaN             NaN             NaN             NaN             NaN             NaN             NaN             NaN             NaN             NaN             NaN             NaN             NaN             NaN             NaN             NaN             NaN             NaN             NaN             NaN             NaN             NaN             NaN             NaN             NaN             NaN             NaN             NaN             NaN             NaN             NaN             NaN             NaN             NaN             NaN             NaN             NaN             NaN             NaN             NaN             NaN             NaN             NaN             NaN             NaN             NaN             NaN             NaN             NaN             NaN             NaN             NaN             NaN             NaN             NaN             NaN             NaN             NaN             NaN             NaN             NaN             NaN             NaN             NaN             NaN             NaN             NaN             NaN             NaN             NaN             NaN             NaN             NaN             NaN             NaN             NaN             NaN             NaN             NaN             NaN             NaN             NaN             NaN             NaN             NaN             NaN             NaN             NaN             NaN             NaN             NaN             NaN             NaN             NaN             NaN             NaN             NaN             NaN             NaN             NaN             NaN             NaN             NaN             NaN             NaN             NaN             NaN             NaN             NaN             NaN             NaN             NaN             NaN             NaN             NaN             NaN             NaN             NaN             NaN             NaN             NaN             NaN             NaN             NaN             NaN             NaN             NaN             NaN             NaN             NaN             NaN             NaN             NaN             NaN             NaN             NaN             NaN             NaN             NaN             NaN             NaN             NaN             NaN             NaN             NaN             NaN             NaN             NaN             NaN             NaN             NaN             NaN             NaN             NaN             NaN             NaN             NaN             NaN             NaN             NaN             NaN             NaN             NaN             NaN             NaN             NaN             NaN             NaN             NaN             NaN             NaN             NaN             NaN             NaN             NaN             NaN             NaN             NaN             NaN             NaN             NaN             NaN             NaN             NaN             NaN             NaN             NaN             NaN             NaN             NaN             NaN             NaN             NaN             NaN             NaN             NaN             NaN             NaN             NaN             NaN             NaN             NaN             NaN             NaN             NaN             NaN             NaN             NaN             NaN             NaN             NaN             NaN             NaN             NaN             NaN             NaN             NaN             NaN             NaN             NaN             NaN             NaN             NaN             NaN             NaN             NaN             NaN             NaN             NaN             NaN             NaN             NaN             NaN             NaN             NaN             NaN             NaN             NaN             NaN             NaN             NaN             NaN             NaN             NaN             NaN             NaN             NaN             NaN             NaN             NaN             NaN             NaN             NaN             NaN             NaN             NaN             NaN             NaN             NaN             NaN             NaN             NaN             NaN             NaN             NaN             NaN             NaN             NaN             NaN             NaN             NaN             NaN             NaN             NaN             NaN             NaN             NaN             NaN             NaN             NaN             NaN             NaN             NaN             NaN             NaN             NaN             NaN             NaN             NaN             NaN             NaN             NaN             NaN             NaN             NaN             NaN             NaN             NaN             NaN             NaN             NaN             NaN             NaN             NaN             NaN             NaN             NaN             NaN             NaN             NaN             NaN             NaN             NaN             NaN             NaN             NaN             NaN             NaN             NaN             NaN             NaN             NaN             NaN             NaN             NaN             NaN             NaN             NaN             NaN             NaN             NaN             NaN             NaN             NaN             NaN             NaN             NaN             NaN             NaN             NaN             NaN             NaN             NaN             NaN             NaN             NaN             NaN             NaN             NaN             NaN             NaN             NaN             NaN             NaN             NaN             NaN             NaN             NaN             NaN             NaN             NaN             NaN             NaN             NaN             NaN             NaN             NaN             NaN             NaN             NaN             NaN             NaN             NaN             NaN             NaN             NaN             NaN             NaN             NaN             NaN             NaN             NaN             NaN             NaN             NaN             NaN             NaN             NaN             NaN             NaN             NaN             NaN             NaN             NaN             NaN             NaN             NaN             NaN             NaN             NaN             NaN             NaN             NaN             NaN             NaN             NaN             NaN             NaN             NaN             NaN             NaN             NaN             NaN             NaN             NaN             NaN             NaN             NaN             NaN             NaN             NaN             NaN             NaN             NaN             NaN             NaN             NaN             NaN             NaN             NaN             NaN             NaN             NaN             NaN             NaN             NaN             NaN             NaN             NaN             NaN             NaN             NaN             NaN             NaN             NaN             NaN             NaN             NaN             NaN             NaN             NaN             NaN             NaN             NaN             NaN             NaN             NaN             NaN             NaN             NaN             NaN             NaN             NaN             NaN             NaN             NaN             NaN             NaN             NaN             NaN             NaN             NaN             NaN             NaN             NaN             NaN             NaN             NaN             NaN             NaN             NaN             NaN             NaN             NaN             NaN             NaN             NaN             NaN             NaN             NaN             NaN             NaN             NaN             NaN             NaN             NaN             NaN             NaN             NaN             NaN             NaN             NaN             NaN             NaN             NaN             NaN             NaN             NaN             NaN             NaN             NaN             NaN             NaN             NaN             NaN             NaN             NaN             NaN             NaN             NaN             NaN             NaN             NaN             NaN             NaN             NaN             NaN             NaN             NaN             NaN             NaN             NaN             NaN             NaN             NaN             NaN
             NaN             NaN             NaN             NaN             NaN             NaN             NaN             NaN             NaN             NaN             NaN             NaN             NaN             NaN             NaN             NaN             NaN             NaN             NaN             NaN             NaN             NaN             NaN             NaN             NaN             NaN             NaN             NaN             NaN             NaN             NaN             NaN             NaN             NaN             NaN             NaN             NaN             NaN             NaN             NaN             NaN             NaN             NaN             NaN             NaN             NaN             NaN             NaN             NaN             NaN             NaN             NaN             NaN             NaN             NaN             NaN             NaN             NaN             NaN             NaN             NaN             NaN             NaN             NaN             NaN             NaN             NaN             NaN             NaN             NaN             NaN             NaN             NaN             NaN             NaN             NaN             NaN             NaN             NaN             NaN             NaN             NaN             NaN             NaN             NaN             NaN             NaN             NaN             NaN             NaN             NaN             NaN             NaN             NaN             NaN             NaN             NaN             NaN             NaN             NaN             NaN             NaN             NaN             NaN             NaN             NaN             NaN             NaN             NaN             NaN             NaN             NaN             NaN             NaN             NaN             NaN             NaN             NaN             NaN             NaN             NaN             NaN             NaN             NaN             NaN             NaN             NaN             NaN             NaN             NaN             NaN             NaN             NaN             NaN             NaN             NaN             NaN             NaN             NaN             NaN             NaN             NaN             NaN             NaN             NaN             NaN             NaN             NaN             NaN             NaN             NaN             NaN             NaN             NaN             NaN             NaN             NaN             NaN             NaN             NaN             NaN             NaN             NaN             NaN             NaN             NaN             NaN             NaN             NaN             NaN             NaN             NaN             NaN             NaN             NaN             NaN             NaN             NaN             NaN             NaN             NaN             NaN             NaN             NaN             NaN             NaN             NaN             NaN             NaN             NaN             NaN             NaN             NaN             NaN             NaN             NaN             NaN             NaN             NaN             NaN             NaN             NaN             NaN             NaN             NaN             NaN             NaN             NaN             NaN             NaN             NaN             NaN             NaN             NaN             NaN             NaN             NaN             NaN             NaN             NaN             NaN             NaN             NaN             NaN             NaN             NaN             NaN             NaN             NaN             NaN             NaN             NaN             NaN             NaN             NaN             NaN             NaN             NaN             NaN             NaN             NaN             NaN             NaN             NaN             NaN             NaN             NaN             NaN             NaN             NaN             NaN             NaN             NaN             NaN             NaN             NaN             NaN             NaN             NaN             NaN             NaN             NaN             NaN             NaN             NaN             NaN             NaN             NaN             NaN             NaN             NaN             NaN             NaN             NaN             NaN             NaN             NaN             NaN             NaN             NaN             NaN             NaN             NaN             NaN             NaN             NaN             NaN             NaN             NaN             NaN             NaN             NaN             NaN             NaN             NaN             NaN             NaN             NaN             NaN             NaN             NaN             NaN             NaN             NaN             NaN             NaN             NaN             NaN             NaN             NaN             NaN             NaN             NaN             NaN             NaN             NaN             NaN             NaN             NaN             NaN             NaN             NaN             NaN             NaN             NaN             NaN             NaN             NaN             NaN             NaN             NaN             NaN             NaN             NaN             NaN             NaN             NaN             NaN             NaN             NaN             NaN             NaN             NaN             NaN             NaN             NaN             NaN             NaN             NaN             NaN             NaN             NaN             NaN             NaN             NaN             NaN             NaN             NaN             NaN             NaN             NaN             NaN             NaN             NaN             NaN             NaN             NaN             NaN             NaN             NaN             NaN             NaN             NaN             NaN             NaN             NaN             NaN             NaN             NaN             NaN             NaN             NaN             NaN             NaN             NaN             NaN             NaN             NaN             NaN             NaN             NaN             NaN             NaN             NaN             NaN             NaN             NaN             NaN             NaN             NaN             NaN             NaN             NaN             NaN             NaN             NaN             NaN             NaN             NaN             NaN             NaN             NaN             NaN             NaN             NaN             NaN             NaN             NaN             NaN             NaN             NaN             NaN             NaN             NaN             NaN             NaN             NaN             NaN             NaN             NaN             NaN             NaN             NaN             NaN             NaN             NaN             NaN             NaN             NaN             NaN             NaN             NaN             NaN             NaN             NaN             NaN             NaN             NaN             NaN             NaN             NaN             NaN             NaN             NaN             NaN             NaN             NaN             NaN             NaN             NaN             NaN             NaN             NaN             NaN             NaN             NaN             NaN             NaN             NaN             NaN             NaN             NaN             NaN             NaN             NaN             NaN             NaN             NaN             NaN             NaN             NaN             NaN             NaN             NaN             NaN             NaN             NaN             NaN             NaN             NaN             NaN             NaN             NaN             NaN             NaN             NaN             NaN             NaN             NaN             NaN             NaN             NaN             NaN             NaN             NaN             NaN             NaN             NaN             NaN             NaN             NaN             NaN             NaN             NaN             NaN             NaN             NaN             NaN             NaN             NaN             NaN             NaN             NaN             NaN             NaN             NaN             NaN             NaN             NaN             NaN             NaN             NaN             NaN             NaN             NaN             NaN             NaN             NaN             NaN             NaN             NaN             NaN             NaN             NaN             NaN             NaN             NaN             NaN             NaN             NaN             NaN             NaN             NaN             NaN             NaN             NaN             NaN             NaN             NaN             NaN             NaN             NaN             NaN             NaN             NaN             NaN             NaN             NaN             NaN             NaN             NaN             NaN             NaN             NaN             NaN             NaN             NaN             NaN             NaN             NaN             NaN             NaN             NaN             NaN             NaN             NaN             NaN             NaN             NaN             NaN             NaN             NaN             NaN             NaN             NaN             NaN             NaN             NaN             NaN             NaN             NaN             NaN             NaN             NaN             NaN             NaN             NaN             NaN             NaN             NaN             NaN             NaN             NaN             NaN             NaN             NaN             NaN             NaN             NaN             NaN             NaN             NaN             NaN             NaN             NaN             NaN             NaN             NaN             NaN             NaN             NaN             NaN             NaN             NaN             NaN             NaN             NaN             NaN             NaN             NaN             NaN             NaN             NaN             NaN             NaN             NaN             NaN             NaN             NaN             NaN             NaN             NaN             NaN             NaN             NaN             NaN             NaN             NaN             NaN             NaN             NaN             NaN             NaN             NaN             NaN             NaN             NaN             NaN             NaN             NaN             NaN             NaN             NaN             NaN             NaN             NaN             NaN             NaN             NaN             NaN             NaN             NaN             NaN             NaN             NaN             NaN             NaN             NaN             NaN             NaN             NaN             NaN             NaN             NaN             NaN             NaN             NaN             NaN             NaN             NaN             NaN             NaN             NaN             NaN             NaN             NaN             NaN             NaN             NaN             NaN             NaN             NaN             NaN             NaN             NaN             NaN             NaN             NaN             NaN             NaN             NaN             NaN             NaN             NaN             NaN             NaN             NaN             NaN             NaN             NaN             NaN             NaN             NaN             NaN             NaN             NaN             NaN             NaN             NaN             NaN             NaN             NaN             NaN             NaN             NaN             NaN             NaN             NaN             NaN             NaN             NaN             NaN             NaN             NaN             NaN             NaN             NaN             NaN             NaN             NaN             NaN             NaN             NaN             NaN             NaN             NaN             NaN             NaN             NaN             NaN             NaN             NaN             NaN             NaN             NaN             NaN             NaN             NaN             NaN             NaN             NaN             NaN             NaN             NaN             NaN             NaN             NaN             NaN             NaN             NaN             NaN             NaN             NaN             NaN             NaN             NaN             NaN             NaN             NaN             NaN             NaN             NaN             NaN             NaN             NaN             NaN             NaN             NaN             NaN             NaN             NaN             NaN             NaN             NaN             NaN             NaN             NaN             NaN             NaN             NaN             NaN             NaN             NaN             NaN             NaN             NaN             NaN             NaN             NaN             NaN             NaN             NaN             NaN             NaN             NaN             NaN             NaN             NaN             NaN             NaN             NaN             NaN             NaN             NaN             NaN             NaN             NaN             NaN             NaN             NaN             NaN             NaN             NaN             NaN             NaN             NaN             NaN             NaN             NaN             NaN             NaN             NaN             NaN             NaN             NaN             NaN             NaN             NaN             NaN             NaN             NaN             NaN             NaN             NaN             NaN             NaN             NaN             NaN             NaN             NaN             NaN             NaN             NaN             NaN             NaN             NaN             NaN             NaN             NaN             NaN             NaN             NaN             NaN             NaN             NaN             NaN             NaN             NaN             NaN             NaN             NaN             NaN             NaN             NaN             NaN             NaN             NaN             NaN             NaN             NaN
             NaN             NaN             NaN             NaN             NaN             NaN             NaN             NaN             NaN             NaN             NaN             NaN             NaN             NaN             NaN             NaN             NaN             NaN             NaN             NaN             NaN             NaN             NaN             NaN             NaN             NaN             NaN             NaN             NaN             NaN             NaN             NaN             NaN             NaN             NaN             NaN             NaN             NaN             NaN             NaN             NaN             NaN             NaN             NaN             NaN             NaN             NaN             NaN             NaN             NaN             NaN             NaN             NaN             NaN             NaN             NaN             NaN             NaN             NaN             NaN             NaN             NaN             NaN             NaN             NaN             NaN             NaN             NaN             NaN             NaN             NaN             NaN             NaN             NaN             NaN             NaN             NaN             NaN             NaN             NaN             NaN             NaN             NaN             NaN             NaN             NaN             NaN             NaN             NaN             NaN             NaN             NaN             NaN             NaN             NaN             NaN             NaN             NaN             NaN             NaN             NaN             NaN             NaN             NaN             NaN             NaN             NaN             NaN             NaN             NaN             NaN             NaN             NaN             NaN             NaN             NaN             NaN             NaN             NaN             NaN             NaN             NaN             NaN             NaN             NaN             NaN             NaN             NaN             NaN             NaN             NaN             NaN             NaN             NaN             NaN             NaN             NaN             NaN             NaN             NaN             NaN             NaN             NaN             NaN             NaN             NaN             NaN             NaN             NaN             NaN             NaN             NaN             NaN             NaN             NaN             NaN             NaN             NaN             NaN             NaN             NaN             NaN             NaN             NaN             NaN             NaN             NaN             NaN             NaN             NaN             NaN             NaN             NaN             NaN             NaN             NaN             NaN             NaN             NaN             NaN             NaN             NaN             NaN             NaN             NaN             NaN             NaN             NaN             NaN             NaN             NaN             NaN             NaN             NaN             NaN             NaN             NaN             NaN             NaN             NaN             NaN             NaN             NaN             NaN             NaN             NaN             NaN             NaN             NaN             NaN             NaN             NaN             NaN             NaN             NaN             NaN             NaN             NaN             NaN             NaN             NaN             NaN             NaN             NaN             NaN             NaN             NaN             NaN             NaN             NaN             NaN             NaN             NaN             NaN             NaN             NaN             NaN             NaN             NaN             NaN             NaN             NaN             NaN             NaN             NaN             NaN             NaN             NaN             NaN             NaN             NaN             NaN             NaN             NaN             NaN             NaN             NaN             NaN             NaN             NaN             NaN             NaN             NaN             NaN             NaN             NaN             NaN             NaN             NaN             NaN             NaN             NaN             NaN             NaN             NaN             NaN             NaN             NaN             NaN             NaN             NaN             NaN             NaN             NaN             NaN             NaN             NaN             NaN             NaN             NaN             NaN             NaN             NaN             NaN             NaN             NaN             NaN             NaN             NaN             NaN             NaN             NaN             NaN             NaN             NaN             NaN             NaN             NaN             NaN             NaN             NaN             NaN             NaN             NaN             NaN             NaN             NaN             NaN             NaN             NaN             NaN             NaN             NaN             NaN             NaN             NaN             NaN             NaN             NaN             NaN             NaN             NaN             NaN             NaN             NaN             NaN             NaN             NaN             NaN             NaN             NaN             NaN             NaN             NaN             NaN             NaN             NaN             NaN             NaN             NaN             NaN             NaN             NaN             NaN             NaN             NaN             NaN             NaN             NaN             NaN             NaN             NaN             NaN             NaN             NaN             NaN             NaN             NaN             NaN             NaN             NaN             NaN             NaN             NaN             NaN             NaN             NaN             NaN             NaN             NaN             NaN             NaN             NaN             NaN             NaN             NaN             NaN             NaN             NaN             NaN             NaN             NaN             NaN             NaN             NaN             NaN             NaN             NaN             NaN             NaN             NaN             NaN             NaN             NaN             NaN             NaN             NaN             NaN             NaN             NaN             NaN             NaN             NaN             NaN             NaN             NaN             NaN             NaN             NaN             NaN             NaN             NaN             NaN             NaN             NaN             NaN             NaN             NaN             NaN             NaN             NaN             NaN             NaN             NaN             NaN             NaN             NaN             NaN             NaN             NaN             NaN             NaN             NaN             NaN             NaN             NaN             NaN             NaN             NaN             NaN             NaN             NaN             NaN             NaN             NaN             NaN             NaN             NaN             NaN             NaN             NaN             NaN             NaN             NaN             NaN             NaN             NaN             NaN             NaN             NaN             NaN             NaN             NaN             NaN             NaN             NaN             NaN             NaN             NaN             NaN             NaN             NaN             NaN             NaN             NaN             NaN             NaN             NaN             NaN             NaN             NaN             NaN             NaN             NaN             NaN             NaN             NaN             NaN             NaN             NaN             NaN             NaN             NaN             NaN             NaN             NaN             NaN             NaN             NaN             NaN             NaN             NaN             NaN             NaN             NaN             NaN             NaN             NaN             NaN             NaN             NaN             NaN             NaN             NaN             NaN             NaN             NaN             NaN             NaN             NaN             NaN             NaN             NaN             NaN             NaN             NaN             NaN             NaN             NaN             NaN             NaN             NaN             NaN             NaN             NaN             NaN             NaN             NaN             NaN             NaN             NaN             NaN             NaN             NaN             NaN             NaN             NaN             NaN             NaN             NaN             NaN             NaN             NaN             NaN             NaN             NaN             NaN             NaN             NaN             NaN             NaN             NaN             NaN             NaN             NaN             NaN             NaN             NaN             NaN             NaN             NaN             NaN             NaN             NaN             NaN             NaN             NaN             NaN             NaN             NaN             NaN             NaN             NaN             NaN             NaN             NaN             NaN             NaN             NaN             NaN             NaN             NaN             NaN             NaN             NaN             NaN             NaN             NaN             NaN             NaN             NaN             NaN             NaN             NaN             NaN             NaN             NaN             NaN             NaN             NaN             NaN             NaN             NaN             NaN             NaN             NaN             NaN             NaN             NaN             NaN             NaN             NaN             NaN             NaN             NaN             NaN             NaN             NaN             NaN             NaN             NaN             NaN             NaN             NaN             NaN             NaN             NaN             NaN             NaN             NaN             NaN             NaN             NaN             NaN             NaN             NaN             NaN             NaN             NaN             NaN             NaN             NaN             NaN             NaN             NaN             NaN             NaN             NaN             NaN             NaN             NaN             NaN             NaN             NaN             NaN             NaN             NaN             NaN             NaN             NaN             NaN             NaN             NaN             NaN             NaN             NaN             NaN             NaN             NaN             NaN             NaN             NaN             NaN             NaN             NaN             NaN             NaN             NaN             NaN             NaN             NaN             NaN             NaN             NaN             NaN             NaN             NaN             NaN             NaN             NaN             NaN             NaN             NaN             NaN             NaN             NaN             NaN             NaN             NaN             NaN             NaN             NaN             NaN             NaN             NaN             NaN             NaN             NaN             NaN             NaN             NaN             NaN             NaN             NaN             NaN             NaN             NaN             NaN             NaN             NaN             NaN             NaN             NaN             NaN             NaN             NaN             NaN             NaN             NaN             NaN             NaN             NaN             NaN             NaN             NaN             NaN             NaN             NaN             NaN             NaN             NaN             NaN             NaN             NaN             NaN             NaN             NaN             NaN             NaN             NaN             NaN             NaN             NaN             NaN             NaN             NaN             NaN             NaN             NaN             NaN             NaN             NaN             NaN             NaN             NaN             NaN             NaN             NaN             NaN             NaN             NaN             NaN             NaN             NaN             NaN             NaN             NaN             NaN             NaN             NaN             NaN             NaN             NaN             NaN             NaN             NaN             NaN             NaN             NaN             NaN             NaN             NaN             NaN             NaN             NaN             NaN             NaN             NaN             NaN             NaN             NaN             NaN             NaN             NaN             NaN             NaN             NaN             NaN             NaN             NaN             NaN             NaN             NaN             NaN             NaN             NaN             NaN             NaN             NaN             NaN             NaN             NaN             NaN             NaN             NaN             NaN             NaN             NaN             NaN             NaN             NaN             NaN             NaN             NaN             NaN             NaN             NaN             NaN             NaN             NaN             NaN             NaN             NaN             NaN             NaN             NaN             NaN             NaN             NaN             NaN             NaN             NaN             NaN             NaN             NaN             NaN             NaN             NaN             NaN             NaN             NaN             NaN             NaN             NaN             NaN             NaN             NaN             NaN             NaN             NaN             NaN             NaN             NaN             NaN             NaN             NaN             NaN             NaN             NaN             NaN             NaN             NaN             NaN             NaN             NaN             NaN             NaN             NaN             NaN             NaN
             NaN             NaN             NaN             NaN             NaN             NaN             NaN             NaN             NaN             NaN             NaN             NaN             NaN             NaN             NaN             NaN             NaN             NaN             NaN             NaN             NaN             NaN             NaN             NaN             NaN             NaN             NaN             NaN             NaN             NaN             NaN             NaN             NaN             NaN             NaN             NaN             NaN             NaN             NaN             NaN             NaN             NaN             NaN             NaN             NaN             NaN             NaN             NaN             NaN             NaN             NaN             NaN             NaN             NaN             NaN             NaN             NaN             NaN             NaN             NaN             NaN             NaN             NaN             NaN             NaN             NaN             NaN             NaN             NaN             NaN             NaN             NaN             NaN             NaN             NaN             NaN             NaN             NaN             NaN             NaN             NaN             NaN             NaN             NaN             NaN             NaN             NaN             NaN             NaN             NaN             NaN             NaN             NaN             NaN             NaN             NaN             NaN             NaN             NaN             NaN             NaN             NaN             NaN             NaN             NaN             NaN             NaN             NaN             NaN             NaN             NaN             NaN             NaN             NaN             NaN             NaN             NaN             NaN             NaN             NaN             NaN             NaN             NaN             NaN             NaN             NaN             NaN             NaN             NaN             NaN             NaN             NaN             NaN             NaN             NaN             NaN             NaN             NaN             NaN             NaN             NaN             NaN             NaN             NaN             NaN             NaN             NaN             NaN             NaN             NaN             NaN             NaN             NaN             NaN             NaN             NaN             NaN             NaN             NaN             NaN             NaN             NaN             NaN             NaN             NaN             NaN             NaN             NaN             NaN             NaN             NaN             NaN             NaN             NaN             NaN             NaN             NaN             NaN             NaN             NaN             NaN             NaN             NaN             NaN             NaN             NaN             NaN             NaN             NaN             NaN             NaN             NaN             NaN             NaN             NaN             NaN             NaN             NaN             NaN             NaN             NaN             NaN             NaN             NaN             NaN             NaN             NaN             NaN             NaN             NaN             NaN             NaN             NaN             NaN             NaN             NaN             NaN             NaN             NaN             NaN             NaN             NaN             NaN             NaN             NaN             NaN             NaN             NaN             NaN             NaN             NaN             NaN             NaN             NaN             NaN             NaN             NaN             NaN             NaN             NaN             NaN             NaN             NaN             NaN             NaN             NaN             NaN             NaN             NaN             NaN             NaN             NaN             NaN             NaN             NaN             NaN             NaN             NaN             NaN             NaN             NaN             NaN             NaN             NaN             NaN             NaN             NaN             NaN             NaN             NaN             NaN             NaN             NaN             NaN             NaN             NaN             NaN             NaN             NaN             NaN             NaN             NaN             NaN             NaN             NaN             NaN             NaN             NaN             NaN             NaN             NaN             NaN             NaN             NaN             NaN             NaN             NaN             NaN             NaN             NaN             NaN             NaN             NaN             NaN             NaN             NaN             NaN             NaN             NaN             NaN             NaN             NaN             NaN             NaN             NaN             NaN             NaN             NaN             NaN             NaN             NaN             NaN             NaN             NaN             NaN             NaN             NaN             NaN             NaN             NaN             NaN             NaN             NaN             NaN             NaN             NaN             NaN             NaN             NaN             NaN             NaN             NaN             NaN             NaN             NaN             NaN             NaN             NaN             NaN             NaN             NaN             NaN             NaN             NaN             NaN             NaN             NaN             NaN             NaN             NaN             NaN             NaN             NaN             NaN             NaN             NaN             NaN             NaN             NaN             NaN             NaN             NaN             NaN             NaN             NaN             NaN             NaN             NaN             NaN             NaN             NaN             NaN             NaN             NaN             NaN             NaN             NaN             NaN             NaN             NaN             NaN             NaN             NaN             NaN             NaN             NaN             NaN             NaN             NaN             NaN             NaN             NaN             NaN             NaN             NaN             NaN             NaN             NaN             NaN             NaN             NaN             NaN             NaN             NaN             NaN             NaN             NaN             NaN             NaN             NaN             NaN             NaN             NaN             NaN             NaN             NaN             NaN             NaN             NaN             NaN             NaN             NaN             NaN             NaN             NaN             NaN             NaN             NaN             NaN             NaN             NaN             NaN             NaN             NaN             NaN             NaN             NaN             NaN             NaN             NaN             NaN             NaN             NaN             NaN             NaN             NaN             NaN             NaN             NaN             NaN             NaN             NaN             NaN             NaN             NaN             NaN             NaN             NaN             NaN             NaN             NaN             NaN             NaN             NaN             NaN             NaN             NaN             NaN             NaN             NaN             NaN             NaN             NaN             NaN             NaN             NaN             NaN             NaN             NaN             NaN             NaN             NaN             NaN             NaN             NaN             NaN             NaN             NaN             NaN             NaN             NaN             NaN             NaN             NaN             NaN             NaN             NaN             NaN             NaN             NaN             NaN             NaN             NaN             NaN             NaN             NaN             NaN             NaN             NaN             NaN             NaN             NaN             NaN             NaN             NaN             NaN             NaN             NaN             NaN             NaN             NaN             NaN             NaN             NaN             NaN             NaN             NaN             NaN             NaN             NaN             NaN             NaN             NaN             NaN             NaN             NaN             NaN             NaN             NaN             NaN             NaN             NaN             NaN             NaN             NaN             NaN             NaN             NaN             NaN             NaN             NaN             NaN             NaN             NaN             NaN             NaN             NaN             NaN             NaN             NaN             NaN             NaN             NaN             NaN             NaN             NaN             NaN             NaN             NaN             NaN             NaN             NaN             NaN             NaN             NaN             NaN             NaN             NaN             NaN             NaN             NaN             NaN             NaN             NaN             NaN             NaN             NaN             NaN             NaN             NaN             NaN             NaN             NaN             NaN             NaN             NaN             NaN             NaN             NaN             NaN             NaN             NaN             NaN             NaN             NaN             NaN             NaN             NaN             NaN             NaN             NaN             NaN             NaN             NaN             NaN             NaN             NaN             NaN             NaN             NaN             NaN             NaN             NaN             NaN             NaN             NaN             NaN             NaN             NaN             NaN             NaN             NaN             NaN             NaN             NaN             NaN             NaN             NaN             NaN             NaN             NaN             NaN             NaN             NaN             NaN             NaN             NaN             NaN             NaN             NaN             NaN             NaN             NaN             NaN             NaN             NaN             NaN             NaN             NaN             NaN             NaN             NaN             NaN             NaN             NaN             NaN             NaN             NaN             NaN             NaN             NaN             NaN             NaN             NaN             NaN             NaN             NaN             NaN             NaN             NaN             NaN             NaN             NaN             NaN             NaN             NaN             NaN             NaN             NaN             NaN             NaN             NaN             NaN             NaN             NaN             NaN             NaN             NaN             NaN             NaN             NaN             NaN             NaN             NaN             NaN             NaN             NaN             NaN             NaN             NaN             NaN             NaN             NaN             NaN             NaN             NaN             NaN             NaN             NaN             NaN             NaN             NaN             NaN             NaN             NaN             NaN             NaN             NaN             NaN             NaN             NaN             NaN             NaN             NaN             NaN             NaN             NaN             NaN             NaN             NaN             NaN             NaN             NaN             NaN             NaN             NaN             NaN             NaN             NaN             NaN             NaN             NaN             NaN             NaN             NaN             NaN             NaN             NaN             NaN             NaN             NaN             NaN             NaN             NaN             NaN             NaN             NaN             NaN             NaN             NaN             NaN             NaN             NaN             NaN             NaN             NaN             NaN             NaN             NaN             NaN             NaN             NaN             NaN             NaN             NaN             NaN             NaN             NaN             NaN             NaN             NaN             NaN             NaN             NaN             NaN             NaN             NaN             NaN             NaN             NaN             NaN             NaN             NaN             NaN             NaN             NaN             NaN             NaN             NaN             NaN             NaN             NaN             NaN             NaN             NaN             NaN             NaN             NaN             NaN             NaN             NaN             NaN             NaN             NaN             NaN             NaN             NaN             NaN             NaN             NaN             NaN             NaN             NaN             NaN             NaN             NaN             NaN             NaN             NaN             NaN             NaN             NaN             NaN             NaN             NaN             NaN             NaN             NaN             NaN             NaN             NaN             NaN             NaN             NaN             NaN             NaN             NaN             NaN             NaN             NaN             NaN             NaN             NaN             NaN             NaN             NaN             NaN             NaN             NaN             NaN             NaN             NaN             NaN             NaN             NaN             NaN             NaN             NaN             NaN             NaN             NaN             NaN             NaN             NaN             NaN             NaN             NaN             NaN             NaN             NaN             NaN             NaN             NaN             NaN             NaN             NaN             NaN             NaN             NaN             NaN
             NaN             NaN             NaN             NaN             NaN             NaN             NaN             NaN             NaN             NaN             NaN             NaN             NaN             NaN             NaN             NaN             NaN             NaN             NaN             NaN             NaN             NaN             NaN             NaN             NaN             NaN             NaN             NaN             NaN             NaN             NaN             NaN             NaN             NaN             NaN             NaN             NaN             NaN             NaN             NaN             NaN             NaN             NaN             NaN             NaN             NaN             NaN             NaN             NaN             NaN             NaN             NaN             NaN             NaN             NaN             NaN             NaN             NaN             NaN             NaN             NaN             NaN             NaN             NaN             NaN             NaN             NaN             NaN             NaN             NaN             NaN             NaN             NaN             NaN             NaN             NaN             NaN             NaN             NaN             NaN             NaN             NaN             NaN             NaN             NaN             NaN             NaN             NaN             NaN             NaN             NaN             NaN             NaN             NaN             NaN             NaN             NaN             NaN             NaN             NaN             NaN             NaN             NaN             NaN             NaN             NaN             NaN             NaN             NaN             NaN             NaN             NaN             NaN             NaN             NaN             NaN             NaN             NaN             NaN             NaN             NaN             NaN             NaN             NaN             NaN             NaN             NaN             NaN             NaN             NaN             NaN             NaN             NaN             NaN             NaN             NaN             NaN             NaN             NaN             NaN             NaN             NaN             NaN             NaN             NaN             NaN             NaN             NaN             NaN             NaN             NaN             NaN             NaN             NaN             NaN             NaN             NaN             NaN             NaN             NaN             NaN             NaN             NaN             NaN             NaN             NaN             NaN             NaN             NaN             NaN             NaN             NaN             NaN             NaN             NaN             NaN             NaN             NaN             NaN             NaN             NaN             NaN             NaN             NaN             NaN             NaN             NaN             NaN             NaN             NaN             NaN             NaN             NaN             NaN             NaN             NaN             NaN             NaN             NaN             NaN             NaN             NaN             NaN             NaN             NaN             NaN             NaN             NaN             NaN             NaN             NaN             NaN             NaN             NaN             NaN             NaN             NaN             NaN             NaN             NaN             NaN             NaN             NaN             NaN             NaN             NaN             NaN             NaN             NaN             NaN             NaN             NaN             NaN             NaN             NaN             NaN             NaN             NaN             NaN             NaN             NaN             NaN             NaN             NaN             NaN             NaN             NaN             NaN             NaN             NaN             NaN             NaN             NaN             NaN             NaN             NaN             NaN             NaN             NaN             NaN             NaN             NaN             NaN             NaN             NaN             NaN             NaN             NaN             NaN             NaN             NaN             NaN             NaN             NaN             NaN             NaN             NaN             NaN             NaN             NaN             NaN             NaN             NaN             NaN             NaN             NaN             NaN             NaN             NaN             NaN             NaN             NaN             NaN             NaN             NaN             NaN             NaN             NaN             NaN             NaN             NaN             NaN             NaN             NaN             NaN             NaN             NaN             NaN             NaN             NaN             NaN             NaN             NaN             NaN             NaN             NaN             NaN             NaN             NaN             NaN             NaN             NaN             NaN             NaN             NaN             NaN             NaN             NaN             NaN             NaN             NaN             NaN             NaN             NaN             NaN             NaN             NaN             NaN             NaN             NaN             NaN             NaN             NaN             NaN             NaN             NaN             NaN             NaN             NaN             NaN             NaN             NaN             NaN             NaN             NaN             NaN             NaN             NaN             NaN             NaN             NaN             NaN             NaN             NaN             NaN             NaN             NaN             NaN             NaN             NaN             NaN             NaN             NaN             NaN             NaN             NaN             NaN             NaN             NaN             NaN             NaN             NaN             NaN             NaN             NaN             NaN             NaN             NaN             NaN             NaN             NaN             NaN             NaN             NaN             NaN             NaN             NaN             NaN             NaN             NaN             NaN             NaN             NaN             NaN             NaN             NaN             NaN             NaN             NaN             NaN             NaN             NaN             NaN             NaN             NaN             NaN             NaN             NaN             NaN             NaN             NaN             NaN             NaN             NaN             NaN             NaN             NaN             NaN             NaN             NaN             NaN             NaN             NaN             NaN             NaN             NaN             NaN             NaN             NaN             NaN             NaN             NaN             NaN             NaN             NaN             NaN             NaN             NaN             NaN             NaN             NaN             NaN             NaN             NaN             NaN             NaN             NaN             NaN             NaN             NaN             NaN             NaN             NaN             NaN             NaN             NaN             NaN             NaN             NaN             NaN             NaN             NaN             NaN             NaN             NaN             NaN             NaN             NaN             NaN             NaN             NaN             NaN             NaN             NaN             NaN             NaN             NaN             NaN             NaN             NaN             NaN             NaN             NaN             NaN             NaN             NaN             NaN             NaN             NaN             NaN             NaN             NaN             NaN             NaN             NaN             NaN             NaN             NaN             NaN             NaN             NaN             NaN             NaN             NaN             NaN             NaN             NaN             NaN             NaN             NaN             NaN             NaN             NaN             NaN             NaN             NaN             NaN             NaN             NaN             NaN             NaN             NaN             NaN             NaN             NaN             NaN             NaN             NaN             NaN             NaN             NaN             NaN             NaN             NaN             NaN             NaN             NaN             NaN             NaN             NaN             NaN             NaN             NaN             NaN             NaN             NaN             NaN             NaN             NaN             NaN             NaN             NaN             NaN             NaN             NaN             NaN             NaN             NaN             NaN             NaN             NaN             NaN             NaN             NaN             NaN             NaN             NaN             NaN             NaN             NaN             NaN             NaN             NaN             NaN             NaN             NaN             NaN             NaN             NaN             NaN             NaN             NaN             NaN             NaN             NaN             NaN             NaN             NaN             NaN             NaN             NaN             NaN             NaN             NaN             NaN             NaN             NaN             NaN             NaN             NaN             NaN             NaN             NaN             NaN             NaN             NaN             NaN             NaN             NaN             NaN             NaN             NaN             NaN             NaN             NaN             NaN             NaN             NaN             NaN             NaN             NaN             NaN             NaN             NaN             NaN             NaN             NaN             NaN             NaN             NaN             NaN             NaN             NaN             NaN             NaN             NaN             NaN             NaN             NaN             NaN             NaN             NaN             NaN             NaN             NaN             NaN             NaN             NaN             NaN             NaN             NaN             NaN             NaN             NaN             NaN             NaN             NaN             NaN             NaN             NaN             NaN             NaN             NaN             NaN             NaN             NaN             NaN             NaN             NaN             NaN             NaN             NaN             NaN             NaN             NaN             NaN             NaN             NaN             NaN             NaN             NaN             NaN             NaN             NaN             NaN             NaN             NaN             NaN             NaN             NaN             NaN             NaN             NaN             NaN             NaN             NaN             NaN             NaN             NaN             NaN             NaN             NaN             NaN             NaN             NaN             NaN             NaN             NaN             NaN             NaN             NaN             NaN             NaN             NaN             NaN             NaN             NaN             NaN             NaN             NaN             NaN             NaN             NaN             NaN             NaN             NaN             NaN             NaN             NaN             NaN             NaN             NaN             NaN             NaN             NaN             NaN             NaN             NaN             NaN             NaN             NaN             NaN             NaN             NaN             NaN             NaN             NaN             NaN             NaN             NaN             NaN             NaN             NaN             NaN             NaN             NaN             NaN             NaN             NaN             NaN             NaN             NaN             NaN             NaN             NaN             NaN             NaN             NaN             NaN             NaN             NaN             NaN             NaN             NaN             NaN             NaN             NaN             NaN             NaN             NaN             NaN             NaN             NaN             NaN             NaN             NaN             NaN             NaN             NaN             NaN             NaN             NaN             NaN             NaN             NaN             NaN             NaN             NaN             NaN             NaN             NaN             NaN             NaN             NaN             NaN             NaN             NaN             NaN             NaN             NaN             NaN             NaN             NaN             NaN             NaN             NaN             NaN             NaN             NaN             NaN             NaN             NaN             NaN             NaN             NaN             NaN             NaN             NaN             NaN             NaN             NaN             NaN             NaN             NaN             NaN             NaN             NaN             NaN             NaN             NaN             NaN             NaN             NaN             NaN             NaN             NaN             NaN             NaN             NaN             NaN             NaN             NaN             NaN             NaN             NaN             NaN             NaN             NaN             NaN             NaN             NaN             NaN             NaN             NaN             NaN             NaN             NaN             NaN             NaN             NaN             NaN             NaN             NaN             NaN             NaN             NaN             NaN             NaN             NaN             NaN             NaN             NaN             NaN             NaN             NaN             NaN             NaN             NaN             NaN             NaN             NaN             NaN             NaN             NaN             NaN             NaN             NaN             NaN             NaN             NaN
             NaN             NaN             NaN             NaN             NaN             NaN             NaN             NaN             NaN             NaN             NaN             NaN             NaN             NaN             NaN             NaN             NaN             NaN             NaN             NaN             NaN             NaN             NaN             NaN             NaN             NaN             NaN             NaN             NaN             NaN             NaN             NaN             NaN             NaN             NaN             NaN             NaN             NaN             NaN             NaN             NaN             NaN             NaN             NaN             NaN             NaN             NaN             NaN             NaN             NaN             NaN             NaN             NaN             NaN             NaN             NaN             NaN             NaN             NaN             NaN             NaN             NaN             NaN             NaN             NaN             NaN             NaN             NaN             NaN             NaN             NaN             NaN             NaN             NaN             NaN             NaN             NaN             NaN             NaN             NaN             NaN             NaN             NaN             NaN             NaN             NaN             NaN             NaN             NaN             NaN             NaN             NaN             NaN             NaN             NaN             NaN             NaN             NaN             NaN             NaN             NaN             NaN             NaN             NaN             NaN             NaN             NaN             NaN             NaN             NaN             NaN             NaN             NaN             NaN             NaN             NaN             NaN             NaN             NaN             NaN             NaN             NaN             NaN             NaN             NaN             NaN             NaN             NaN             NaN             NaN             NaN             NaN             NaN             NaN             NaN             NaN             NaN             NaN             NaN             NaN             NaN             NaN             NaN             NaN             NaN             NaN             NaN             NaN             NaN             NaN             NaN             NaN             NaN             NaN             NaN             NaN             NaN             NaN             NaN             NaN             NaN             NaN             NaN             NaN             NaN             NaN             NaN             NaN             NaN             NaN             NaN             NaN             NaN             NaN             NaN             NaN             NaN             NaN             NaN             NaN             NaN             NaN             NaN             NaN             NaN             NaN             NaN             NaN             NaN             NaN             NaN             NaN             NaN             NaN             NaN             NaN             NaN             NaN             NaN             NaN             NaN             NaN             NaN             NaN             NaN             NaN             NaN             NaN             NaN             NaN             NaN             NaN             NaN             NaN             NaN             NaN             NaN             NaN             NaN             NaN             NaN             NaN             NaN             NaN             NaN             NaN             NaN             NaN             NaN             NaN             NaN             NaN             NaN             NaN             NaN             NaN             NaN             NaN             NaN             NaN             NaN             NaN             NaN             NaN             NaN             NaN             NaN             NaN             NaN             NaN             NaN             NaN             NaN             NaN             NaN             NaN             NaN             NaN             NaN             NaN             NaN             NaN             NaN             NaN             NaN             NaN             NaN             NaN             NaN             NaN             NaN             NaN             NaN             NaN             NaN             NaN             NaN             NaN             NaN             NaN             NaN             NaN             NaN             NaN             NaN             NaN             NaN             NaN             NaN             NaN             NaN             NaN             NaN             NaN             NaN             NaN             NaN             NaN             NaN             NaN             NaN             NaN             NaN             NaN             NaN             NaN             NaN             NaN             NaN             NaN             NaN             NaN             NaN             NaN             NaN             NaN             NaN             NaN             NaN             NaN             NaN             NaN             NaN             NaN             NaN             NaN             NaN             NaN             NaN             NaN             NaN             NaN             NaN             NaN             NaN             NaN             NaN             NaN             NaN             NaN             NaN             NaN             NaN             NaN             NaN             NaN             NaN             NaN             NaN             NaN             NaN             NaN             NaN             NaN             NaN             NaN             NaN             NaN             NaN             NaN             NaN             NaN             NaN             NaN             NaN             NaN             NaN             NaN             NaN             NaN             NaN             NaN             NaN             NaN             NaN             NaN             NaN             NaN             NaN             NaN             NaN             NaN             NaN             NaN             NaN             NaN             NaN             NaN             NaN             NaN             NaN             NaN             NaN             NaN             NaN             NaN             NaN             NaN             NaN             NaN             NaN             NaN             NaN             NaN             NaN             NaN             NaN             NaN             NaN             NaN             NaN             NaN             NaN             NaN             NaN             NaN             NaN             NaN             NaN             NaN             NaN             NaN             NaN             NaN             NaN             NaN             NaN             NaN             NaN             NaN             NaN             NaN             NaN             NaN             NaN             NaN             NaN             NaN             NaN             NaN             NaN             NaN             NaN             NaN             NaN             NaN             NaN             NaN             NaN             NaN             NaN             NaN             NaN             NaN             NaN             NaN             NaN             NaN             NaN             NaN             NaN             NaN             NaN             NaN             NaN             NaN             NaN             NaN             NaN             NaN             NaN             NaN             NaN             NaN             NaN             NaN             NaN             NaN             NaN             NaN             NaN             NaN             NaN             NaN             NaN             NaN             NaN             NaN             NaN             NaN             NaN             NaN             NaN             NaN             NaN             NaN             NaN             NaN             NaN             NaN             NaN             NaN             NaN             NaN             NaN             NaN             NaN             NaN             NaN             NaN             NaN             NaN             NaN             NaN             NaN             NaN             NaN             NaN             NaN             NaN             NaN             NaN             NaN             NaN             NaN             NaN             NaN             NaN             NaN             NaN             NaN             NaN             NaN             NaN             NaN             NaN             NaN             NaN             NaN             NaN             NaN             NaN             NaN             NaN             NaN             NaN             NaN             NaN             NaN             NaN             NaN             NaN             NaN             NaN             NaN             NaN             NaN             NaN             NaN             NaN             NaN             NaN             NaN             NaN             NaN             NaN             NaN             NaN             NaN             NaN             NaN             NaN             NaN             NaN             NaN             NaN             NaN             NaN             NaN             NaN             NaN             NaN             NaN             NaN             NaN             NaN             NaN             NaN             NaN             NaN             NaN             NaN             NaN             NaN             NaN             NaN             NaN             NaN             NaN             NaN             NaN             NaN             NaN             NaN             NaN             NaN             NaN             NaN             NaN             NaN             NaN             NaN             NaN             NaN             NaN             NaN             NaN             NaN             NaN             NaN             NaN             NaN             NaN             NaN             NaN             NaN             NaN             NaN             NaN             NaN             NaN             NaN             NaN             NaN             NaN             NaN             NaN             NaN             NaN             NaN             NaN             NaN             NaN             NaN             NaN             NaN             NaN             NaN             NaN             NaN             NaN             NaN             NaN             NaN             NaN             NaN             NaN             NaN             NaN             NaN             NaN             NaN             NaN             NaN             NaN             NaN             NaN             NaN             NaN             NaN             NaN             NaN             NaN             NaN             NaN             NaN             NaN             NaN             NaN             NaN             NaN             NaN             NaN             NaN             NaN             NaN             NaN             NaN             NaN             NaN             NaN             NaN             NaN             NaN             NaN             NaN             NaN             NaN             NaN             NaN             NaN             NaN             NaN             NaN             NaN             NaN             NaN             NaN             NaN             NaN             NaN             NaN             NaN             NaN             NaN             NaN             NaN             NaN             NaN             NaN             NaN             NaN             NaN             NaN             NaN             NaN             NaN             NaN             NaN             NaN             NaN             NaN             NaN             NaN             NaN             NaN             NaN             NaN             NaN             NaN             NaN             NaN             NaN             NaN             NaN             NaN             NaN             NaN             NaN             NaN             NaN             NaN             NaN             NaN             NaN             NaN             NaN             NaN             NaN             NaN             NaN             NaN             NaN             NaN             NaN             NaN             NaN             NaN             NaN             NaN             NaN             NaN             NaN             NaN             NaN             NaN             NaN             NaN             NaN             NaN             NaN             NaN             NaN             NaN             NaN             NaN             NaN             NaN             NaN             NaN             NaN             NaN             NaN             NaN             NaN             NaN             NaN             NaN             NaN             NaN             NaN             NaN             NaN             NaN             NaN             NaN             NaN             NaN             NaN             NaN             NaN             NaN             NaN             NaN             NaN             NaN             NaN             NaN             NaN             NaN             NaN             NaN             NaN             NaN             NaN             NaN             NaN             NaN             NaN             NaN             NaN             NaN             NaN             NaN             NaN             NaN             NaN             NaN             NaN             NaN             NaN             NaN             NaN             NaN             NaN             NaN             NaN             NaN             NaN             NaN             NaN             NaN             NaN             NaN             NaN             NaN             NaN             NaN             NaN             NaN             NaN             NaN             NaN             NaN             NaN             NaN             NaN             NaN             NaN             NaN             NaN             NaN             NaN             NaN             NaN             NaN             NaN             NaN             NaN             NaN             NaN             NaN             NaN             NaN             NaN             NaN             NaN             NaN             NaN             NaN             NaN             NaN             NaN             NaN             NaN             NaN             NaN             NaN             NaN             NaN             NaN             NaN             NaN             NaN             NaN             NaN             NaN             NaN             NaN             NaN
             NaN             NaN             NaN             NaN             NaN             NaN             NaN             NaN             NaN             NaN             NaN             NaN             NaN             NaN             NaN             NaN             NaN             NaN             NaN             NaN             NaN             NaN             NaN             NaN             NaN             NaN             NaN             NaN             NaN             NaN             NaN             NaN             NaN             NaN             NaN             NaN             NaN             NaN             NaN             NaN             NaN             NaN             NaN             NaN             NaN             NaN             NaN             NaN             NaN             NaN             NaN             NaN             NaN             NaN             NaN             NaN             NaN             NaN             NaN             NaN             NaN             NaN             NaN             NaN             NaN             NaN             NaN             NaN             NaN             NaN             NaN             NaN             NaN             NaN             NaN             NaN             NaN             NaN             NaN             NaN             NaN             NaN             NaN             NaN             NaN             NaN             NaN             NaN             NaN             NaN             NaN             NaN             NaN             NaN             NaN             NaN             NaN             NaN             NaN             NaN             NaN             NaN             NaN             NaN             NaN             NaN             NaN             NaN             NaN             NaN             NaN             NaN             NaN             NaN             NaN             NaN             NaN             NaN             NaN             NaN             NaN             NaN             NaN             NaN             NaN             NaN             NaN             NaN             NaN             NaN             NaN             NaN             NaN             NaN             NaN             NaN             NaN             NaN             NaN             NaN             NaN             NaN             NaN             NaN             NaN             NaN             NaN             NaN             NaN             NaN             NaN             NaN             NaN             NaN             NaN             NaN             NaN             NaN             NaN             NaN             NaN             NaN             NaN             NaN             NaN             NaN             NaN             NaN             NaN             NaN             NaN             NaN             NaN             NaN             NaN             NaN             NaN             NaN             NaN             NaN             NaN             NaN             NaN             NaN             NaN             NaN             NaN             NaN             NaN             NaN             NaN             NaN             NaN             NaN             NaN             NaN             NaN             NaN             NaN             NaN             NaN             NaN             NaN             NaN             NaN             NaN             NaN             NaN             NaN             NaN             NaN             NaN             NaN             NaN             NaN             NaN             NaN             NaN             NaN             NaN             NaN             NaN             NaN             NaN             NaN             NaN             NaN             NaN             NaN             NaN             NaN             NaN             NaN             NaN             NaN             NaN             NaN             NaN             NaN             NaN             NaN             NaN             NaN             NaN             NaN             NaN             NaN             NaN             NaN             NaN             NaN             NaN             NaN             NaN             NaN             NaN             NaN             NaN             NaN             NaN             NaN             NaN             NaN             NaN             NaN             NaN             NaN             NaN             NaN             NaN             NaN             NaN             NaN             NaN             NaN             NaN             NaN             NaN             NaN             NaN             NaN             NaN             NaN             NaN             NaN             NaN             NaN             NaN             NaN             NaN             NaN             NaN             NaN             NaN             NaN             NaN             NaN             NaN             NaN             NaN             NaN             NaN             NaN             NaN             NaN             NaN             NaN             NaN             NaN             NaN             NaN             NaN             NaN             NaN             NaN             NaN             NaN             NaN             NaN             NaN             NaN             NaN             NaN             NaN             NaN             NaN             NaN             NaN             NaN             NaN             NaN             NaN             NaN             NaN             NaN             NaN             NaN             NaN             NaN             NaN             NaN             NaN             NaN             NaN             NaN             NaN             NaN             NaN             NaN             NaN             NaN             NaN             NaN             NaN             NaN             NaN             NaN             NaN             NaN             NaN             NaN             NaN             NaN             NaN             NaN             NaN             NaN             NaN             NaN             NaN             NaN             NaN             NaN             NaN             NaN             NaN             NaN             NaN             NaN             NaN             NaN             NaN             NaN             NaN             NaN             NaN             NaN             NaN             NaN             NaN             NaN             NaN             NaN             NaN             NaN             NaN             NaN             NaN             NaN             NaN             NaN             NaN             NaN             NaN             NaN             NaN             NaN             NaN             NaN             NaN             NaN             NaN             NaN             NaN             NaN             NaN             NaN             NaN             NaN             NaN             NaN             NaN             NaN             NaN             NaN             NaN             NaN             NaN             NaN             NaN             NaN             NaN             NaN             NaN             NaN             NaN             NaN             NaN             NaN             NaN             NaN             NaN             NaN             NaN             NaN             NaN             NaN             NaN             NaN             NaN             NaN             NaN             NaN             NaN             NaN             NaN             NaN             NaN             NaN             NaN             NaN             NaN             NaN             NaN             NaN             NaN             NaN             NaN             NaN             NaN             NaN             NaN             NaN             NaN             NaN             NaN             NaN             NaN             NaN             NaN             NaN             NaN             NaN             NaN             NaN             NaN             NaN             NaN             NaN             NaN             NaN             NaN             NaN             NaN             NaN             NaN             NaN             NaN             NaN             NaN             NaN             NaN             NaN             NaN             NaN             NaN             NaN             NaN             NaN             NaN             NaN             NaN             NaN             NaN             NaN             NaN             NaN             NaN             NaN             NaN             NaN             NaN             NaN             NaN             NaN             NaN             NaN             NaN             NaN             NaN             NaN             NaN             NaN             NaN             NaN             NaN             NaN             NaN             NaN             NaN             NaN             NaN             NaN             NaN             NaN             NaN             NaN             NaN             NaN             NaN             NaN             NaN             NaN             NaN             NaN             NaN             NaN             NaN             NaN             NaN             NaN             NaN             NaN             NaN             NaN             NaN             NaN             NaN             NaN             NaN             NaN             NaN             NaN             NaN             NaN             NaN             NaN             NaN             NaN             NaN             NaN             NaN             NaN             NaN             NaN             NaN             NaN             NaN             NaN             NaN             NaN             NaN             NaN             NaN             NaN             NaN             NaN             NaN             NaN             NaN             NaN             NaN             NaN             NaN             NaN             NaN             NaN             NaN             NaN             NaN             NaN             NaN             NaN             NaN             NaN             NaN             NaN             NaN             NaN             NaN             NaN             NaN             NaN             NaN             NaN             NaN             NaN             NaN             NaN             NaN             NaN             NaN             NaN             NaN             NaN             NaN             NaN             NaN             NaN             NaN             NaN             NaN             NaN             NaN             NaN             NaN             NaN             NaN             NaN             NaN             NaN             NaN             NaN             NaN             NaN             NaN             NaN             NaN             NaN             NaN             NaN             NaN             NaN             NaN             NaN             NaN             NaN             NaN             NaN             NaN             NaN             NaN             NaN             NaN             NaN             NaN             NaN             NaN             NaN             NaN             NaN             NaN             NaN             NaN             NaN             NaN             NaN             NaN             NaN             NaN             NaN             NaN             NaN             NaN             NaN             NaN             NaN             NaN             NaN             NaN             NaN             NaN             NaN             NaN             NaN             NaN             NaN             NaN             NaN             NaN             NaN             NaN             NaN             NaN             NaN             NaN             NaN             NaN             NaN             NaN             NaN             NaN             NaN             NaN             NaN             NaN             NaN             NaN             NaN             NaN             NaN             NaN             NaN             NaN             NaN             NaN             NaN             NaN             NaN             NaN             NaN             NaN             NaN             NaN             NaN             NaN             NaN             NaN             NaN             NaN             NaN             NaN             NaN             NaN             NaN             NaN             NaN             NaN             NaN             NaN             NaN             NaN             NaN             NaN             NaN             NaN             NaN             NaN             NaN             NaN             NaN             NaN             NaN             NaN             NaN             NaN             NaN             NaN             NaN             NaN             NaN             NaN             NaN             NaN             NaN             NaN             NaN             NaN             NaN             NaN             NaN             NaN             NaN             NaN             NaN             NaN             NaN             NaN             NaN             NaN             NaN             NaN             NaN             NaN             NaN             NaN             NaN             NaN             NaN             NaN             NaN             NaN             NaN             NaN             NaN             NaN             NaN             NaN             NaN             NaN             NaN             NaN             NaN             NaN             NaN             NaN             NaN             NaN             NaN             NaN             NaN             NaN             NaN             NaN             NaN             NaN             NaN             NaN             NaN             NaN             NaN             NaN             NaN             NaN             NaN             NaN             NaN             NaN             NaN             NaN             NaN             NaN             NaN             NaN             NaN             NaN             NaN             NaN             NaN             NaN             NaN             NaN             NaN             NaN             NaN             NaN             NaN             NaN             NaN             NaN             NaN             NaN             NaN             NaN             NaN             NaN             NaN             NaN             NaN             NaN             NaN             NaN             NaN             NaN             NaN             NaN             NaN             NaN             NaN             NaN             NaN             NaN             NaN             NaN             NaN             NaN             NaN             NaN             NaN             NaN             NaN             NaN             NaN             NaN             NaN             NaN             NaN             NaN             NaN             NaN
             NaN             NaN             NaN             NaN             NaN             NaN             NaN             NaN             NaN             NaN             NaN             NaN             NaN             NaN             NaN             NaN             NaN             NaN             NaN             NaN             NaN             NaN             NaN             NaN             NaN             NaN             NaN             NaN             NaN             NaN             NaN             NaN             NaN             NaN             NaN             NaN             NaN             NaN             NaN             NaN             NaN             NaN             NaN             NaN             NaN             NaN             NaN             NaN             NaN             NaN             NaN             NaN             NaN             NaN             NaN             NaN             NaN             NaN             NaN             NaN             NaN             NaN             NaN             NaN             NaN             NaN             NaN             NaN             NaN             NaN             NaN             NaN             NaN             NaN             NaN             NaN             NaN             NaN             NaN             NaN             NaN             NaN             NaN             NaN             NaN             NaN             NaN             NaN             NaN             NaN             NaN             NaN             NaN             NaN             NaN             NaN             NaN             NaN             NaN             NaN             NaN             NaN             NaN             NaN             NaN             NaN             NaN             NaN             NaN             NaN             NaN             NaN             NaN             NaN             NaN             NaN             NaN             NaN             NaN             NaN             NaN             NaN             NaN             NaN             NaN             NaN             NaN             NaN             NaN             NaN             NaN             NaN             NaN             NaN             NaN             NaN             NaN             NaN             NaN             NaN             NaN             NaN             NaN             NaN             NaN             NaN             NaN             NaN             NaN             NaN             NaN             NaN             NaN             NaN             NaN             NaN             NaN             NaN             NaN             NaN             NaN             NaN             NaN             NaN             NaN             NaN             NaN             NaN             NaN             NaN             NaN             NaN             NaN             NaN             NaN             NaN             NaN             NaN             NaN             NaN             NaN             NaN             NaN             NaN             NaN             NaN             NaN             NaN             NaN             NaN             NaN             NaN             NaN             NaN             NaN             NaN             NaN             NaN             NaN             NaN             NaN             NaN             NaN             NaN             NaN             NaN             NaN             NaN             NaN             NaN             NaN             NaN             NaN             NaN             NaN             NaN             NaN             NaN             NaN             NaN             NaN             NaN             NaN             NaN             NaN             NaN             NaN             NaN             NaN             NaN             NaN             NaN             NaN             NaN             NaN             NaN             NaN             NaN             NaN             NaN             NaN             NaN             NaN             NaN             NaN             NaN             NaN             NaN             NaN             NaN             NaN             NaN             NaN             NaN             NaN             NaN             NaN             NaN             NaN             NaN             NaN             NaN             NaN             NaN             NaN             NaN             NaN             NaN             NaN             NaN             NaN             NaN             NaN             NaN             NaN             NaN             NaN             NaN             NaN             NaN             NaN             NaN             NaN             NaN             NaN             NaN             NaN             NaN             NaN             NaN             NaN             NaN             NaN             NaN             NaN             NaN             NaN             NaN             NaN             NaN             NaN             NaN             NaN             NaN             NaN             NaN             NaN             NaN             NaN             NaN             NaN             NaN             NaN             NaN             NaN             NaN             NaN             NaN             NaN             NaN             NaN             NaN             NaN             NaN             NaN             NaN             NaN             NaN             NaN             NaN             NaN             NaN             NaN             NaN             NaN             NaN             NaN             NaN             NaN             NaN             NaN             NaN             NaN             NaN             NaN             NaN             NaN             NaN             NaN             NaN             NaN             NaN             NaN             NaN             NaN             NaN             NaN             NaN             NaN             NaN             NaN             NaN             NaN             NaN             NaN             NaN             NaN             NaN             NaN             NaN             NaN             NaN             NaN             NaN             NaN             NaN             NaN             NaN             NaN             NaN             NaN             NaN             NaN             NaN             NaN             NaN             NaN             NaN             NaN             NaN             NaN             NaN             NaN             NaN             NaN             NaN             NaN             NaN             NaN             NaN             NaN             NaN             NaN             NaN             NaN             NaN             NaN             NaN             NaN             NaN             NaN             NaN             NaN             NaN             NaN             NaN             NaN             NaN             NaN             NaN             NaN             NaN             NaN             NaN             NaN             NaN             NaN             NaN             NaN             NaN             NaN             NaN             NaN             NaN             NaN             NaN             NaN             NaN             NaN             NaN             NaN             NaN             NaN             NaN             NaN             NaN             NaN             NaN             NaN             NaN             NaN             NaN             NaN             NaN             NaN             NaN             NaN             NaN             NaN             NaN             NaN             NaN             NaN             NaN             NaN             NaN             NaN             NaN             NaN             NaN             NaN             NaN             NaN             NaN             NaN             NaN             NaN             NaN             NaN             NaN             NaN             NaN             NaN             NaN             NaN             NaN             NaN             NaN             NaN             NaN             NaN             NaN             NaN             NaN             NaN             NaN             NaN             NaN             NaN             NaN             NaN             NaN             NaN             NaN             NaN             NaN             NaN             NaN             NaN             NaN             NaN             NaN             NaN             NaN             NaN             NaN             NaN             NaN             NaN             NaN             NaN             NaN             NaN             NaN             NaN             NaN             NaN             NaN             NaN             NaN             NaN             NaN             NaN             NaN             NaN             NaN             NaN             NaN             NaN             NaN             NaN             NaN             NaN             NaN             NaN             NaN             NaN             NaN             NaN             NaN             NaN             NaN             NaN             NaN             NaN             NaN             NaN             NaN             NaN             NaN             NaN             NaN             NaN             NaN             NaN             NaN             NaN             NaN             NaN             NaN             NaN             NaN             NaN             NaN             NaN             NaN             NaN             NaN             NaN             NaN             NaN             NaN             NaN             NaN             NaN             NaN             NaN             NaN             NaN             NaN             NaN             NaN             NaN             NaN             NaN             NaN             NaN             NaN             NaN             NaN             NaN             NaN             NaN             NaN             NaN             NaN             NaN             NaN             NaN             NaN             NaN             NaN             NaN             NaN             NaN             NaN             NaN             NaN             NaN             NaN             NaN             NaN             NaN             NaN             NaN             NaN             NaN             NaN             NaN             NaN             NaN             NaN             NaN             NaN             NaN             NaN             NaN             NaN             NaN             NaN             NaN             NaN             NaN             NaN             NaN             NaN             NaN             NaN             NaN             NaN             NaN             NaN             NaN             NaN             NaN             NaN             NaN             NaN             NaN             NaN             NaN             NaN             NaN             NaN             NaN             NaN             NaN             NaN             NaN             NaN             NaN             NaN             NaN             NaN             NaN             NaN             NaN             NaN             NaN             NaN             NaN             NaN             NaN             NaN             NaN             NaN             NaN             NaN             NaN             NaN             NaN             NaN             NaN             NaN             NaN             NaN             NaN             NaN             NaN             NaN             NaN             NaN             NaN             NaN             NaN             NaN             NaN             NaN             NaN             NaN             NaN             NaN             NaN             NaN             NaN             NaN             NaN             NaN             NaN             NaN             NaN             NaN             NaN             NaN             NaN             NaN             NaN             NaN             NaN             NaN             NaN             NaN             NaN             NaN             NaN             NaN             NaN             NaN             NaN             NaN             NaN             NaN             NaN             NaN             NaN             NaN             NaN             NaN             NaN             NaN             NaN             NaN             NaN             NaN             NaN             NaN             NaN             NaN             NaN             NaN             NaN             NaN             NaN             NaN             NaN             NaN             NaN             NaN             NaN             NaN             NaN             NaN             NaN             NaN             NaN             NaN             NaN             NaN             NaN             NaN             NaN             NaN             NaN             NaN             NaN             NaN             NaN             NaN             NaN             NaN             NaN             NaN             NaN             NaN             NaN             NaN             NaN             NaN             NaN             NaN             NaN             NaN             NaN             NaN             NaN             NaN             NaN             NaN             NaN             NaN             NaN             NaN             NaN             NaN             NaN             NaN             NaN             NaN             NaN             NaN             NaN             NaN             NaN             NaN             NaN             NaN             NaN             NaN             NaN             NaN             NaN             NaN             NaN             NaN             NaN             NaN             NaN             NaN             NaN             NaN             NaN             NaN             NaN             NaN             NaN             NaN             NaN             NaN             NaN             NaN             NaN             NaN             NaN             NaN             NaN             NaN             NaN             NaN             NaN             NaN             NaN             NaN             NaN             NaN             NaN             NaN             NaN             NaN             NaN             NaN             NaN             NaN             NaN             NaN             NaN             NaN             NaN             NaN             NaN             NaN             NaN             NaN             NaN             NaN             NaN             NaN             NaN             NaN             NaN             NaN             NaN             NaN             NaN             NaN             NaN             NaN             NaN             NaN             NaN             NaN             NaN             NaN             NaN             NaN             NaN             NaN             NaN             NaN             NaN             NaN
             NaN             NaN             NaN             NaN             NaN             NaN             NaN             NaN             NaN             NaN             NaN             NaN             NaN             NaN             NaN             NaN             NaN             NaN             NaN             NaN             NaN             NaN             NaN             NaN             NaN             NaN             NaN             NaN             NaN             NaN             NaN             NaN             NaN             NaN             NaN             NaN             NaN             NaN             NaN             NaN             NaN             NaN             NaN             NaN             NaN             NaN             NaN             NaN             NaN             NaN             NaN             NaN             NaN             NaN             NaN             NaN             NaN             NaN             NaN             NaN             NaN             NaN             NaN             NaN             NaN             NaN             NaN             NaN             NaN             NaN             NaN             NaN             NaN             NaN             NaN             NaN             NaN             NaN             NaN             NaN             NaN             NaN             NaN             NaN             NaN             NaN             NaN             NaN             NaN             NaN             NaN             NaN             NaN             NaN             NaN             NaN             NaN             NaN             NaN             NaN             NaN             NaN             NaN             NaN             NaN             NaN             NaN             NaN             NaN             NaN             NaN             NaN             NaN             NaN             NaN             NaN             NaN             NaN             NaN             NaN             NaN             NaN             NaN             NaN             NaN             NaN             NaN             NaN             NaN             NaN             NaN             NaN             NaN             NaN             NaN             NaN             NaN             NaN             NaN             NaN             NaN             NaN             NaN             NaN             NaN             NaN             NaN             NaN             NaN             NaN             NaN             NaN             NaN             NaN             NaN             NaN             NaN             NaN             NaN             NaN             NaN             NaN             NaN             NaN             NaN             NaN             NaN             NaN             NaN             NaN             NaN             NaN             NaN             NaN             NaN             NaN             NaN             NaN             NaN             NaN             NaN             NaN             NaN             NaN             NaN             NaN             NaN             NaN             NaN             NaN             NaN             NaN             NaN             NaN             NaN             NaN             NaN             NaN             NaN             NaN             NaN             NaN             NaN             NaN             NaN             NaN             NaN             NaN             NaN             NaN             NaN             NaN             NaN             NaN             NaN             NaN             NaN             NaN             NaN             NaN             NaN             NaN             NaN             NaN             NaN             NaN             NaN             NaN             NaN             NaN             NaN             NaN             NaN             NaN             NaN             NaN             NaN             NaN             NaN             NaN             NaN             NaN             NaN             NaN             NaN             NaN             NaN             NaN             NaN             NaN             NaN             NaN             NaN             NaN             NaN             NaN             NaN             NaN             NaN             NaN             NaN             NaN             NaN             NaN             NaN             NaN             NaN             NaN             NaN             NaN             NaN             NaN             NaN             NaN             NaN             NaN             NaN             NaN             NaN             NaN             NaN             NaN             NaN             NaN             NaN             NaN             NaN             NaN             NaN             NaN             NaN             NaN             NaN             NaN             NaN             NaN             NaN             NaN             NaN             NaN             NaN             NaN             NaN             NaN             NaN             NaN             NaN             NaN             NaN             NaN             NaN             NaN             NaN             NaN             NaN             NaN             NaN             NaN             NaN             NaN             NaN             NaN             NaN             NaN             NaN             NaN             NaN             NaN             NaN             NaN             NaN             NaN             NaN             NaN             NaN             NaN             NaN             NaN             NaN             NaN             NaN             NaN             NaN             NaN             NaN             NaN             NaN             NaN             NaN             NaN             NaN             NaN             NaN             NaN             NaN             NaN             NaN             NaN             NaN             NaN             NaN             NaN             NaN             NaN             NaN             NaN             NaN             NaN             NaN             NaN             NaN             NaN             NaN             NaN             NaN             NaN             NaN             NaN             NaN             NaN             NaN             NaN             NaN             NaN             NaN             NaN             NaN             NaN             NaN             NaN             NaN             NaN             NaN             NaN             NaN             NaN             NaN             NaN             NaN             NaN             NaN             NaN             NaN             NaN             NaN             NaN             NaN             NaN             NaN             NaN             NaN             NaN             NaN             NaN             NaN             NaN             NaN             NaN             NaN             NaN             NaN             NaN             NaN             NaN             NaN             NaN             NaN             NaN             NaN             NaN             NaN             NaN             NaN             NaN             NaN             NaN             NaN             NaN             NaN             NaN             NaN             NaN             NaN             NaN             NaN             NaN             NaN             NaN             NaN             NaN             NaN             NaN             NaN             NaN             NaN             NaN             NaN             NaN             NaN             NaN             NaN             NaN             NaN             NaN             NaN             NaN             NaN             NaN             NaN             NaN             NaN             NaN             NaN             NaN             NaN             NaN             NaN             NaN             NaN             NaN             NaN             NaN             NaN             NaN             NaN             NaN             NaN             NaN             NaN             NaN             NaN             NaN             NaN             NaN             NaN             NaN             NaN             NaN             NaN             NaN             NaN             NaN             NaN             NaN             NaN             NaN             NaN             NaN             NaN             NaN             NaN             NaN             NaN             NaN             NaN             NaN             NaN             NaN             NaN             NaN             NaN             NaN             NaN             NaN             NaN             NaN             NaN             NaN             NaN             NaN             NaN             NaN             NaN             NaN             NaN             NaN             NaN             NaN             NaN             NaN             NaN             NaN             NaN             NaN             NaN             NaN             NaN             NaN             NaN             NaN             NaN             NaN             NaN             NaN             NaN             NaN             NaN             NaN             NaN             NaN             NaN             NaN             NaN             NaN             NaN             NaN             NaN             NaN             NaN             NaN             NaN             NaN             NaN             NaN             NaN             NaN             NaN             NaN             NaN             NaN             NaN             NaN             NaN             NaN             NaN             NaN             NaN             NaN             NaN             NaN             NaN             NaN             NaN             NaN             NaN             NaN             NaN             NaN             NaN             NaN             NaN             NaN             NaN             NaN             NaN             NaN             NaN             NaN             NaN             NaN             NaN             NaN             NaN             NaN             NaN             NaN             NaN             NaN             NaN             NaN             NaN             NaN             NaN             NaN             NaN             NaN             NaN             NaN             NaN             NaN             NaN             NaN             NaN             NaN             NaN             NaN             NaN             NaN             NaN             NaN             NaN             NaN             NaN             NaN             NaN             NaN             NaN             NaN             NaN             NaN             NaN             NaN             NaN             NaN             NaN             NaN             NaN             NaN             NaN             NaN             NaN             NaN             NaN             NaN             NaN             NaN             NaN             NaN             NaN             NaN             NaN             NaN             NaN             NaN             NaN             NaN             NaN             NaN             NaN             NaN             NaN             NaN             NaN             NaN             NaN             NaN             NaN             NaN             NaN             NaN             NaN             NaN             NaN             NaN             NaN             NaN             NaN             NaN             NaN             NaN             NaN             NaN             NaN             NaN             NaN             NaN             NaN             NaN             NaN             NaN             NaN             NaN             NaN             NaN             NaN             NaN             NaN             NaN             NaN             NaN             NaN             NaN             NaN             NaN             NaN             NaN             NaN             NaN             NaN             NaN             NaN             NaN             NaN             NaN             NaN             NaN             NaN             NaN             NaN             NaN             NaN             NaN             NaN             NaN             NaN             NaN             NaN             NaN             NaN             NaN             NaN             NaN             NaN             NaN             NaN             NaN             NaN             NaN             NaN             NaN             NaN             NaN             NaN             NaN             NaN             NaN             NaN             NaN             NaN             NaN             NaN             NaN             NaN             NaN             NaN             NaN             NaN             NaN             NaN             NaN             NaN             NaN             NaN             NaN             NaN             NaN             NaN             NaN             NaN             NaN             NaN             NaN             NaN             NaN             NaN             NaN             NaN             NaN             NaN             NaN             NaN             NaN             NaN             NaN             NaN             NaN             NaN             NaN             NaN             NaN             NaN             NaN             NaN             NaN             NaN             NaN             NaN             NaN             NaN             NaN             NaN             NaN             NaN             NaN             NaN             NaN             NaN             NaN             NaN             NaN             NaN             NaN             NaN             NaN             NaN             NaN             NaN             NaN             NaN             NaN             NaN             NaN             NaN             NaN             NaN             NaN             NaN             NaN             NaN             NaN             NaN             NaN             NaN             NaN             NaN             NaN             NaN             NaN             NaN             NaN             NaN             NaN             NaN             NaN             NaN             NaN             NaN             NaN             NaN             NaN             NaN             NaN             NaN             NaN             NaN             NaN             NaN             NaN             NaN             NaN             NaN             NaN             NaN             NaN             NaN             NaN             NaN             NaN             NaN             NaN             NaN             NaN             NaN             NaN             NaN             NaN             NaN             NaN             NaN             NaN             NaN             NaN             NaN             NaN             NaN             NaN             NaN             NaN             NaN             NaN
             NaN             NaN             NaN             NaN             NaN             NaN             NaN             NaN             NaN             NaN             NaN             NaN             NaN             NaN             NaN             NaN             NaN             NaN             NaN             NaN             NaN             NaN             NaN             NaN             NaN             NaN             NaN             NaN             NaN             NaN             NaN             NaN             NaN             NaN             NaN             NaN             NaN             NaN             NaN             NaN             NaN             NaN             NaN             NaN             NaN             NaN             NaN             NaN             NaN             NaN             NaN             NaN             NaN             NaN             NaN             NaN             NaN             NaN             NaN             NaN             NaN             NaN             NaN             NaN             NaN             NaN             NaN             NaN             NaN             NaN             NaN             NaN             NaN             NaN             NaN             NaN             NaN             NaN             NaN             NaN             NaN             NaN             NaN             NaN             NaN             NaN             NaN             NaN             NaN             NaN             NaN             NaN             NaN             NaN             NaN             NaN             NaN             NaN             NaN             NaN             NaN             NaN             NaN             NaN             NaN             NaN             NaN             NaN             NaN             NaN             NaN             NaN             NaN             NaN             NaN             NaN             NaN             NaN             NaN             NaN             NaN             NaN             NaN             NaN             NaN             NaN             NaN             NaN             NaN             NaN             NaN             NaN             NaN             NaN             NaN             NaN             NaN             NaN             NaN             NaN             NaN             NaN             NaN             NaN             NaN             NaN             NaN             NaN             NaN             NaN             NaN             NaN             NaN             NaN             NaN             NaN             NaN             NaN             NaN             NaN             NaN             NaN             NaN             NaN             NaN             NaN             NaN             NaN             NaN             NaN             NaN             NaN             NaN             NaN             NaN             NaN             NaN             NaN             NaN             NaN             NaN             NaN             NaN             NaN             NaN             NaN             NaN             NaN             NaN             NaN             NaN             NaN             NaN             NaN             NaN             NaN             NaN             NaN             NaN             NaN             NaN             NaN             NaN             NaN             NaN             NaN             NaN             NaN             NaN             NaN             NaN             NaN             NaN             NaN             NaN             NaN             NaN             NaN             NaN             NaN             NaN             NaN             NaN             NaN             NaN             NaN             NaN             NaN             NaN             NaN             NaN             NaN             NaN             NaN             NaN             NaN             NaN             NaN             NaN             NaN             NaN             NaN             NaN             NaN             NaN             NaN             NaN             NaN             NaN             NaN             NaN             NaN             NaN             NaN             NaN             NaN             NaN             NaN             NaN             NaN             NaN             NaN             NaN             NaN             NaN             NaN             NaN             NaN             NaN             NaN             NaN             NaN             NaN             NaN             NaN             NaN             NaN             NaN             NaN             NaN             NaN             NaN             NaN             NaN             NaN             NaN             NaN             NaN             NaN             NaN             NaN             NaN             NaN             NaN             NaN             NaN             NaN             NaN             NaN             NaN             NaN             NaN             NaN             NaN             NaN             NaN             NaN             NaN             NaN             NaN             NaN             NaN             NaN             NaN             NaN             NaN             NaN             NaN             NaN             NaN             NaN             NaN             NaN             NaN             NaN             NaN             NaN             NaN             NaN             NaN             NaN             NaN             NaN             NaN             NaN             NaN             NaN             NaN             NaN             NaN             NaN             NaN             NaN             NaN             NaN             NaN             NaN             NaN             NaN             NaN             NaN             NaN             NaN             NaN             NaN             NaN             NaN             NaN             NaN             NaN             NaN             NaN             NaN             NaN             NaN             NaN             NaN             NaN             NaN             NaN             NaN             NaN             NaN             NaN             NaN             NaN             NaN             NaN             NaN             NaN             NaN             NaN             NaN             NaN             NaN             NaN             NaN             NaN             NaN             NaN             NaN             NaN             NaN             NaN             NaN             NaN             NaN             NaN             NaN             NaN             NaN             NaN             NaN             NaN             NaN             NaN             NaN             NaN             NaN             NaN             NaN             NaN             NaN             NaN             NaN             NaN             NaN             NaN             NaN             NaN             NaN             NaN             NaN             NaN             NaN             NaN             NaN             NaN             NaN             NaN             NaN             NaN             NaN             NaN             NaN             NaN             NaN             NaN             NaN             NaN             NaN             NaN             NaN             NaN             NaN             NaN             NaN             NaN             NaN             NaN             NaN             NaN             NaN             NaN             NaN             NaN             NaN             NaN             NaN             NaN             NaN             NaN             NaN             NaN             NaN             NaN             NaN             NaN             NaN             NaN             NaN             NaN             NaN             NaN             NaN             NaN             NaN             NaN             NaN             NaN             NaN             NaN             NaN             NaN             NaN             NaN             NaN             NaN             NaN             NaN             NaN             NaN             NaN             NaN             NaN             NaN             NaN             NaN             NaN             NaN             NaN             NaN             NaN             NaN             NaN             NaN             NaN             NaN             NaN             NaN             NaN             NaN             NaN             NaN             NaN             NaN             NaN             NaN             NaN             NaN             NaN             NaN             NaN             NaN             NaN             NaN             NaN             NaN             NaN             NaN             NaN             NaN             NaN             NaN             NaN             NaN             NaN             NaN             NaN             NaN             NaN             NaN             NaN             NaN             NaN             NaN             NaN             NaN             NaN             NaN             NaN             NaN             NaN             NaN             NaN             NaN             NaN             NaN             NaN             NaN             NaN             NaN             NaN             NaN             NaN             NaN             NaN             NaN             NaN             NaN             NaN             NaN             NaN             NaN             NaN             NaN             NaN             NaN             NaN             NaN             NaN             NaN             NaN             NaN             NaN             NaN             NaN             NaN             NaN             NaN             NaN             NaN             NaN             NaN             NaN             NaN             NaN             NaN             NaN             NaN             NaN             NaN             NaN             NaN             NaN             NaN             NaN             NaN             NaN             NaN             NaN             NaN             NaN             NaN             NaN             NaN             NaN             NaN             NaN             NaN             NaN             NaN             NaN             NaN             NaN             NaN             NaN             NaN             NaN             NaN             NaN             NaN             NaN             NaN             NaN             NaN             NaN             NaN             NaN             NaN             NaN             NaN             NaN             NaN             NaN             NaN             NaN             NaN             NaN             NaN             NaN             NaN             NaN             NaN             NaN             NaN             NaN             NaN             NaN             NaN             NaN             NaN             NaN             NaN             NaN             NaN             NaN             NaN             NaN             NaN             NaN             NaN             NaN             NaN             NaN             NaN             NaN             NaN             NaN             NaN             NaN             NaN             NaN             NaN             NaN             NaN             NaN             NaN             NaN             NaN             NaN             NaN             NaN             NaN             NaN             NaN             NaN             NaN             NaN             NaN             NaN             NaN             NaN             NaN             NaN             NaN             NaN             NaN             NaN             NaN             NaN             NaN             NaN             NaN             NaN             NaN             NaN             NaN             NaN             NaN             NaN             NaN             NaN             NaN             NaN             NaN             NaN             NaN             NaN             NaN             NaN             NaN             NaN             NaN             NaN             NaN             NaN             NaN             NaN             NaN             NaN             NaN             NaN             NaN             NaN             NaN             NaN             NaN             NaN             NaN             NaN             NaN             NaN             NaN             NaN             NaN             NaN             NaN             NaN             NaN             NaN             NaN             NaN             NaN             NaN             NaN             NaN             NaN             NaN             NaN             NaN             NaN             NaN             NaN             NaN             NaN             NaN             NaN             NaN             NaN             NaN             NaN             NaN             NaN             NaN             NaN             NaN             NaN             NaN             NaN             NaN             NaN             NaN             NaN             NaN             NaN             NaN             NaN             NaN             NaN             NaN             NaN             NaN             NaN             NaN             NaN             NaN             NaN             NaN             NaN             NaN             NaN             NaN             NaN             NaN             NaN             NaN             NaN             NaN             NaN             NaN             NaN             NaN             NaN             NaN             NaN             NaN             NaN             NaN             NaN             NaN             NaN             NaN             NaN             NaN             NaN             NaN             NaN             NaN             NaN             NaN             NaN             NaN             NaN             NaN             NaN             NaN             NaN             NaN             NaN             NaN             NaN             NaN             NaN             NaN             NaN             NaN             NaN             NaN             NaN             NaN             NaN             NaN             NaN             NaN             NaN             NaN             NaN             NaN             NaN             NaN             NaN             NaN             NaN             NaN             NaN             NaN             NaN             NaN             NaN             NaN             NaN             NaN             NaN             NaN             NaN             NaN             NaN             NaN             NaN             NaN             NaN             NaN             NaN             NaN             NaN             NaN             NaN             NaN             NaN             NaN             NaN             NaN             NaN             NaN             NaN             NaN             NaN             NaN             NaN
             NaN             NaN             NaN             NaN             NaN             NaN             NaN             NaN             NaN             NaN             NaN             NaN             NaN             NaN             NaN             NaN             NaN             NaN             NaN             NaN             NaN             NaN             NaN             NaN             NaN             NaN             NaN             NaN             NaN             NaN             NaN             NaN             NaN             NaN             NaN             NaN             NaN             NaN             NaN             NaN             NaN             NaN             NaN             NaN             NaN             NaN             NaN             NaN             NaN             NaN             NaN             NaN             NaN             NaN             NaN             NaN             NaN             NaN             NaN             NaN             NaN             NaN             NaN             NaN             NaN             NaN             NaN             NaN             NaN             NaN             NaN             NaN             NaN             NaN             NaN             NaN             NaN             NaN             NaN             NaN             NaN             NaN             NaN             NaN             NaN             NaN             NaN             NaN             NaN             NaN             NaN             NaN             NaN             NaN             NaN             NaN             NaN             NaN             NaN             NaN             NaN             NaN             NaN             NaN             NaN             NaN             NaN             NaN             NaN             NaN             NaN             NaN             NaN             NaN             NaN             NaN             NaN             NaN             NaN             NaN             NaN             NaN             NaN             NaN             NaN             NaN             NaN             NaN             NaN             NaN             NaN             NaN             NaN             NaN             NaN             NaN             NaN             NaN             NaN             NaN             NaN             NaN             NaN             NaN             NaN             NaN             NaN             NaN             NaN             NaN             NaN             NaN             NaN             NaN             NaN             NaN             NaN             NaN             NaN             NaN             NaN             NaN             NaN             NaN             NaN             NaN             NaN             NaN             NaN             NaN             NaN             NaN             NaN             NaN             NaN             NaN             NaN             NaN             NaN             NaN             NaN             NaN             NaN             NaN             NaN             NaN             NaN             NaN             NaN             NaN             NaN             NaN             NaN             NaN             NaN             NaN             NaN             NaN             NaN             NaN             NaN             NaN             NaN             NaN             NaN             NaN             NaN             NaN             NaN             NaN             NaN             NaN             NaN             NaN             NaN             NaN             NaN             NaN             NaN             NaN             NaN             NaN             NaN             NaN             NaN             NaN             NaN             NaN             NaN             NaN             NaN             NaN             NaN             NaN             NaN             NaN             NaN             NaN             NaN             NaN             NaN             NaN             NaN             NaN             NaN             NaN             NaN             NaN             NaN             NaN             NaN             NaN             NaN             NaN             NaN             NaN             NaN             NaN             NaN             NaN             NaN             NaN             NaN             NaN             NaN             NaN             NaN             NaN             NaN             NaN             NaN             NaN             NaN             NaN             NaN             NaN             NaN             NaN             NaN             NaN             NaN             NaN             NaN             NaN             NaN             NaN             NaN             NaN             NaN             NaN             NaN             NaN             NaN             NaN             NaN             NaN             NaN             NaN             NaN             NaN             NaN             NaN             NaN             NaN             NaN             NaN             NaN             NaN             NaN             NaN             NaN             NaN             NaN             NaN             NaN             NaN             NaN             NaN             NaN             NaN             NaN             NaN             NaN             NaN             NaN             NaN             NaN             NaN             NaN             NaN             NaN             NaN             NaN             NaN             NaN             NaN             NaN             NaN             NaN             NaN             NaN             NaN             NaN             NaN             NaN             NaN             NaN             NaN             NaN             NaN             NaN             NaN             NaN             NaN             NaN             NaN             NaN             NaN             NaN             NaN             NaN             NaN             NaN             NaN             NaN             NaN             NaN             NaN             NaN             NaN             NaN             NaN             NaN             NaN             NaN             NaN             NaN             NaN             NaN             NaN             NaN             NaN             NaN             NaN             NaN             NaN             NaN             NaN             NaN             NaN             NaN             NaN             NaN             NaN             NaN             NaN             NaN             NaN             NaN             NaN             NaN             NaN             NaN             NaN             NaN             NaN             NaN             NaN             NaN             NaN             NaN             NaN             NaN             NaN             NaN             NaN             NaN             NaN             NaN             NaN             NaN             NaN             NaN             NaN             NaN             NaN             NaN             NaN             NaN             NaN             NaN             NaN             NaN             NaN             NaN             NaN             NaN             NaN             NaN             NaN             NaN             NaN             NaN             NaN             NaN             NaN             NaN             NaN             NaN             NaN             NaN             NaN             NaN             NaN             NaN             NaN             NaN             NaN             NaN             NaN             NaN             NaN             NaN             NaN             NaN             NaN             NaN             NaN             NaN             NaN             NaN             NaN             NaN             NaN             NaN             NaN             NaN             NaN             NaN             NaN             NaN             NaN             NaN             NaN             NaN             NaN             NaN             NaN             NaN             NaN             NaN             NaN             NaN             NaN             NaN             NaN             NaN             NaN             NaN             NaN             NaN             NaN             NaN             NaN             NaN             NaN             NaN             NaN             NaN             NaN             NaN             NaN             NaN             NaN             NaN             NaN             NaN             NaN             NaN             NaN             NaN             NaN             NaN             NaN             NaN             NaN             NaN             NaN             NaN             NaN             NaN             NaN             NaN             NaN             NaN             NaN             NaN             NaN             NaN             NaN             NaN             NaN             NaN             NaN             NaN             NaN             NaN             NaN             NaN             NaN             NaN             NaN             NaN             NaN             NaN             NaN             NaN             NaN             NaN             NaN             NaN             NaN             NaN             NaN             NaN             NaN             NaN             NaN             NaN             NaN             NaN             NaN             NaN             NaN             NaN             NaN             NaN             NaN             NaN             NaN             NaN             NaN             NaN             NaN             NaN             NaN             NaN             NaN             NaN             NaN             NaN             NaN             NaN             NaN             NaN             NaN             NaN             NaN             NaN             NaN             NaN             NaN             NaN             NaN             NaN             NaN             NaN             NaN             NaN             NaN             NaN             NaN             NaN             NaN             NaN             NaN             NaN             NaN             NaN             NaN             NaN             NaN             NaN             NaN             NaN             NaN             NaN             NaN             NaN             NaN             NaN             NaN             NaN             NaN             NaN             NaN             NaN             NaN             NaN             NaN             NaN             NaN             NaN             NaN             NaN             NaN             NaN             NaN             NaN             NaN             NaN             NaN             NaN             NaN             NaN             NaN             NaN             NaN             NaN             NaN             NaN             NaN             NaN             NaN             NaN             NaN             NaN             NaN             NaN             NaN             NaN             NaN             NaN             NaN             NaN             NaN             NaN             NaN             NaN             NaN             NaN             NaN             NaN             NaN             NaN             NaN             NaN             NaN             NaN             NaN             NaN             NaN             NaN             NaN             NaN             NaN             NaN             NaN             NaN             NaN             NaN             NaN             NaN             NaN             NaN             NaN             NaN             NaN             NaN             NaN             NaN             NaN             NaN             NaN             NaN             NaN             NaN             NaN             NaN             NaN             NaN             NaN             NaN             NaN             NaN             NaN             NaN             NaN             NaN             NaN             NaN             NaN             NaN             NaN             NaN             NaN             NaN             NaN             NaN             NaN             NaN             NaN             NaN             NaN             NaN             NaN             NaN             NaN             NaN             NaN             NaN             NaN             NaN             NaN             NaN             NaN             NaN             NaN             NaN             NaN             NaN             NaN             NaN             NaN             NaN             NaN             NaN             NaN             NaN             NaN             NaN             NaN             NaN             NaN             NaN             NaN             NaN             NaN             NaN             NaN             NaN             NaN             NaN             NaN             NaN             NaN             NaN             NaN             NaN             NaN             NaN             NaN             NaN             NaN             NaN             NaN             NaN             NaN             NaN             NaN             NaN             NaN             NaN             NaN             NaN             NaN             NaN             NaN             NaN             NaN             NaN             NaN             NaN             NaN             NaN             NaN             NaN             NaN             NaN             NaN             NaN             NaN             NaN             NaN             NaN             NaN             NaN             NaN             NaN             NaN             NaN             NaN             NaN             NaN             NaN             NaN             NaN             NaN             NaN             NaN             NaN             NaN             NaN             NaN             NaN             NaN             NaN             NaN             NaN             NaN             NaN             NaN             NaN             NaN             NaN             NaN             NaN             NaN             NaN             NaN             NaN             NaN             NaN             NaN             NaN             NaN             NaN             NaN             NaN             NaN             NaN             NaN             NaN             NaN             NaN             NaN             NaN             NaN             NaN             NaN             NaN             NaN             NaN             NaN             NaN             NaN             NaN             NaN             NaN             NaN             NaN             NaN             NaN             NaN             NaN             NaN             NaN             NaN             NaN             NaN             NaN             NaN             NaN             NaN             NaN             NaN             NaN             NaN             NaN             NaN
             NaN             NaN             NaN             NaN             NaN             NaN             NaN             NaN             NaN             NaN             NaN             NaN             NaN             NaN             NaN             NaN             NaN             NaN             NaN             NaN             NaN             NaN             NaN             NaN             NaN             NaN             NaN             NaN             NaN             NaN             NaN             NaN             NaN             NaN             NaN             NaN             NaN             NaN             NaN             NaN             NaN             NaN             NaN             NaN             NaN             NaN             NaN             NaN             NaN             NaN             NaN             NaN             NaN             NaN             NaN             NaN             NaN             NaN             NaN             NaN             NaN             NaN             NaN             NaN             NaN             NaN             NaN             NaN             NaN             NaN             NaN             NaN             NaN             NaN             NaN             NaN             NaN             NaN             NaN             NaN             NaN             NaN             NaN             NaN             NaN             NaN             NaN             NaN             NaN             NaN             NaN             NaN             NaN             NaN             NaN             NaN             NaN             NaN             NaN             NaN             NaN             NaN             NaN             NaN             NaN             NaN             NaN             NaN             NaN             NaN             NaN             NaN             NaN             NaN             NaN             NaN             NaN             NaN             NaN             NaN             NaN             NaN             NaN             NaN             NaN             NaN             NaN             NaN             NaN             NaN             NaN             NaN             NaN             NaN             NaN             NaN             NaN             NaN             NaN             NaN             NaN             NaN             NaN             NaN             NaN             NaN             NaN             NaN             NaN             NaN             NaN             NaN             NaN             NaN             NaN             NaN             NaN             NaN             NaN             NaN             NaN             NaN             NaN             NaN             NaN             NaN             NaN             NaN             NaN             NaN             NaN             NaN             NaN             NaN             NaN             NaN             NaN             NaN             NaN             NaN             NaN             NaN             NaN             NaN             NaN             NaN             NaN             NaN             NaN             NaN             NaN             NaN             NaN             NaN             NaN             NaN             NaN             NaN             NaN             NaN             NaN             NaN             NaN             NaN             NaN             NaN             NaN             NaN             NaN             NaN             NaN             NaN             NaN             NaN             NaN             NaN             NaN             NaN             NaN             NaN             NaN             NaN             NaN             NaN             NaN             NaN             NaN             NaN             NaN             NaN             NaN             NaN             NaN             NaN             NaN             NaN             NaN             NaN             NaN             NaN             NaN             NaN             NaN             NaN             NaN             NaN             NaN             NaN             NaN             NaN             NaN             NaN             NaN             NaN             NaN             NaN             NaN             NaN             NaN             NaN             NaN             NaN             NaN             NaN             NaN             NaN             NaN             NaN             NaN             NaN             NaN             NaN             NaN             NaN             NaN             NaN             NaN             NaN             NaN             NaN             NaN             NaN             NaN             NaN             NaN             NaN             NaN             NaN             NaN             NaN             NaN             NaN             NaN             NaN             NaN             NaN             NaN             NaN             NaN             NaN             NaN             NaN             NaN             NaN             NaN             NaN             NaN             NaN             NaN             NaN             NaN             NaN             NaN             NaN             NaN             NaN             NaN             NaN             NaN             NaN             NaN             NaN             NaN             NaN             NaN             NaN             NaN             NaN             NaN             NaN             NaN             NaN             NaN             NaN             NaN             NaN             NaN             NaN             NaN             NaN             NaN             NaN             NaN             NaN             NaN             NaN             NaN             NaN             NaN             NaN             NaN             NaN             NaN             NaN             NaN             NaN             NaN             NaN             NaN             NaN             NaN             NaN             NaN             NaN             NaN             NaN             NaN             NaN             NaN             NaN             NaN             NaN             NaN             NaN             NaN             NaN             NaN             NaN             NaN             NaN             NaN             NaN             NaN             NaN             NaN             NaN             NaN             NaN             NaN             NaN             NaN             NaN             NaN             NaN             NaN             NaN             NaN             NaN             NaN             NaN             NaN             NaN             NaN             NaN             NaN             NaN             NaN             NaN             NaN             NaN             NaN             NaN             NaN             NaN             NaN             NaN             NaN             NaN             NaN             NaN             NaN             NaN             NaN             NaN             NaN             NaN             NaN             NaN             NaN             NaN             NaN             NaN             NaN             NaN             NaN             NaN             NaN             NaN             NaN             NaN             NaN             NaN             NaN             NaN             NaN             NaN             NaN             NaN             NaN             NaN             NaN             NaN             NaN             NaN             NaN             NaN             NaN             NaN             NaN             NaN             NaN             NaN             NaN             NaN             NaN             NaN             NaN             NaN             NaN             NaN             NaN             NaN             NaN             NaN             NaN             NaN             NaN             NaN             NaN             NaN             NaN             NaN             NaN             NaN             NaN             NaN             NaN             NaN             NaN             NaN             NaN             NaN             NaN             NaN             NaN             NaN             NaN             NaN             NaN             NaN             NaN             NaN             NaN             NaN             NaN             NaN             NaN             NaN             NaN             NaN             NaN             NaN             NaN             NaN             NaN             NaN             NaN             NaN             NaN             NaN             NaN             NaN             NaN             NaN             NaN             NaN             NaN             NaN             NaN             NaN             NaN             NaN             NaN             NaN             NaN             NaN             NaN             NaN             NaN             NaN             NaN             NaN             NaN             NaN             NaN             NaN             NaN             NaN             NaN             NaN             NaN             NaN             NaN             NaN             NaN             NaN             NaN             NaN             NaN             NaN             NaN             NaN             NaN             NaN             NaN             NaN             NaN             NaN             NaN             NaN             NaN             NaN             NaN             NaN             NaN             NaN             NaN             NaN             NaN             NaN             NaN             NaN             NaN             NaN             NaN             NaN             NaN             NaN             NaN             NaN             NaN             NaN             NaN             NaN             NaN             NaN             NaN             NaN             NaN             NaN             NaN             NaN             NaN             NaN             NaN             NaN             NaN             NaN             NaN             NaN             NaN             NaN             NaN             NaN             NaN             NaN             NaN             NaN             NaN             NaN             NaN             NaN             NaN             NaN             NaN             NaN             NaN             NaN             NaN             NaN             NaN             NaN             NaN             NaN             NaN             NaN             NaN             NaN             NaN             NaN             NaN             NaN             NaN             NaN             NaN             NaN             NaN             NaN             NaN             NaN             NaN             NaN             NaN             NaN             NaN             NaN             NaN             NaN             NaN             NaN             NaN             NaN             NaN             NaN             NaN             NaN             NaN             NaN             NaN             NaN             NaN             NaN             NaN             NaN             NaN             NaN             NaN             NaN             NaN             NaN             NaN             NaN             NaN             NaN             NaN             NaN             NaN             NaN             NaN             NaN             NaN             NaN             NaN             NaN             NaN             NaN             NaN             NaN             NaN             NaN             NaN             NaN             NaN             NaN             NaN             NaN             NaN             NaN             NaN             NaN             NaN             NaN             NaN             NaN             NaN             NaN             NaN             NaN             NaN             NaN             NaN             NaN             NaN             NaN             NaN             NaN             NaN             NaN             NaN             NaN             NaN             NaN             NaN             NaN             NaN             NaN             NaN             NaN             NaN             NaN             NaN             NaN             NaN             NaN             NaN             NaN             NaN             NaN             NaN             NaN             NaN             NaN             NaN             NaN             NaN             NaN             NaN             NaN             NaN             NaN             NaN             NaN             NaN             NaN             NaN             NaN             NaN             NaN             NaN             NaN             NaN             NaN             NaN             NaN             NaN             NaN             NaN             NaN             NaN             NaN             NaN             NaN             NaN             NaN             NaN             NaN             NaN             NaN             NaN             NaN             NaN             NaN             NaN             NaN             NaN             NaN             NaN             NaN             NaN             NaN             NaN             NaN             NaN             NaN             NaN             NaN             NaN             NaN             NaN             NaN             NaN             NaN             NaN             NaN             NaN             NaN             NaN             NaN             NaN             NaN             NaN             NaN             NaN             NaN             NaN             NaN             NaN             NaN             NaN             NaN             NaN             NaN             NaN             NaN             NaN             NaN             NaN             NaN             NaN             NaN             NaN             NaN             NaN             NaN             NaN             NaN             NaN             NaN             NaN             NaN             NaN             NaN             NaN             NaN             NaN             NaN             NaN             NaN             NaN             NaN             NaN             NaN             NaN             NaN             NaN             NaN             NaN             NaN             NaN             NaN             NaN             NaN             NaN             NaN             NaN             NaN             NaN             NaN             NaN             NaN             NaN             NaN             NaN             NaN             NaN             NaN             NaN             NaN             NaN             NaN             NaN             NaN             NaN             NaN             NaN             NaN             NaN             NaN             NaN             NaN             NaN             NaN             NaN             NaN             NaN             NaN             NaN             NaN             NaN             NaN
             NaN             NaN             NaN             NaN             NaN             NaN             NaN             NaN             NaN             NaN             NaN             NaN             NaN             NaN             NaN             NaN             NaN             NaN             NaN             NaN             NaN             NaN             NaN             NaN             NaN             NaN             NaN             NaN             NaN             NaN             NaN             NaN             NaN             NaN             NaN             NaN             NaN             NaN             NaN             NaN             NaN             NaN             NaN             NaN             NaN             NaN             NaN             NaN             NaN             NaN             NaN             NaN             NaN             NaN             NaN             NaN             NaN             NaN             NaN             NaN             NaN             NaN             NaN             NaN             NaN             NaN             NaN             NaN             NaN             NaN             NaN             NaN             NaN             NaN             NaN             NaN             NaN             NaN             NaN             NaN             NaN             NaN             NaN             NaN             NaN             NaN             NaN             NaN             NaN             NaN             NaN             NaN             NaN             NaN             NaN             NaN             NaN             NaN             NaN             NaN             NaN             NaN             NaN             NaN             NaN             NaN             NaN             NaN             NaN             NaN             NaN             NaN             NaN             NaN             NaN             NaN             NaN             NaN             NaN             NaN             NaN             NaN             NaN             NaN             NaN             NaN             NaN             NaN             NaN             NaN             NaN             NaN             NaN             NaN             NaN             NaN             NaN             NaN             NaN             NaN             NaN             NaN             NaN             NaN             NaN             NaN             NaN             NaN             NaN             NaN             NaN             NaN             NaN             NaN             NaN             NaN             NaN             NaN             NaN             NaN             NaN             NaN             NaN             NaN             NaN             NaN             NaN             NaN             NaN             NaN             NaN             NaN             NaN             NaN             NaN             NaN             NaN             NaN             NaN             NaN             NaN             NaN             NaN             NaN             NaN             NaN             NaN             NaN             NaN             NaN             NaN             NaN             NaN             NaN             NaN             NaN             NaN             NaN             NaN             NaN             NaN             NaN             NaN             NaN             NaN             NaN             NaN             NaN             NaN             NaN             NaN             NaN             NaN             NaN             NaN             NaN             NaN             NaN             NaN             NaN             NaN             NaN             NaN             NaN             NaN             NaN             NaN             NaN             NaN             NaN             NaN             NaN             NaN             NaN             NaN             NaN             NaN             NaN             NaN             NaN             NaN             NaN             NaN             NaN             NaN             NaN             NaN             NaN             NaN             NaN             NaN             NaN             NaN             NaN             NaN             NaN             NaN             NaN             NaN             NaN             NaN             NaN             NaN             NaN             NaN             NaN             NaN             NaN             NaN             NaN             NaN             NaN             NaN             NaN             NaN             NaN             NaN             NaN             NaN             NaN             NaN             NaN             NaN             NaN             NaN             NaN             NaN             NaN             NaN             NaN             NaN             NaN             NaN             NaN             NaN             NaN             NaN             NaN             NaN             NaN             NaN             NaN             NaN             NaN             NaN             NaN             NaN             NaN             NaN             NaN             NaN             NaN             NaN             NaN             NaN             NaN             NaN             NaN             NaN             NaN             NaN             NaN             NaN             NaN             NaN             NaN             NaN             NaN             NaN             NaN             NaN             NaN             NaN             NaN             NaN             NaN             NaN             NaN             NaN             NaN             NaN             NaN             NaN             NaN             NaN             NaN             NaN             NaN             NaN             NaN             NaN             NaN             NaN             NaN             NaN             NaN             NaN             NaN             NaN             NaN             NaN             NaN             NaN             NaN             NaN             NaN             NaN             NaN             NaN             NaN             NaN             NaN             NaN             NaN             NaN             NaN             NaN             NaN             NaN             NaN             NaN             NaN             NaN             NaN             NaN             NaN             NaN             NaN             NaN             NaN             NaN             NaN             NaN             NaN             NaN             NaN             NaN             NaN             NaN             NaN             NaN             NaN             NaN             NaN             NaN             NaN             NaN             NaN             NaN             NaN             NaN             NaN             NaN             NaN             NaN             NaN             NaN             NaN             NaN             NaN             NaN             NaN             NaN             NaN             NaN             NaN             NaN             NaN             NaN             NaN             NaN             NaN             NaN             NaN             NaN             NaN             NaN             NaN             NaN             NaN             NaN             NaN             NaN             NaN             NaN             NaN             NaN             NaN             NaN             NaN             NaN             NaN             NaN             NaN             NaN             NaN             NaN             NaN             NaN             NaN             NaN             NaN             NaN             NaN             NaN             NaN             NaN             NaN             NaN             NaN             NaN             NaN             NaN             NaN             NaN             NaN             NaN             NaN             NaN             NaN             NaN             NaN             NaN             NaN             NaN             NaN             NaN             NaN             NaN             NaN             NaN             NaN             NaN             NaN             NaN             NaN             NaN             NaN             NaN             NaN             NaN             NaN             NaN             NaN             NaN             NaN             NaN             NaN             NaN             NaN             NaN             NaN             NaN             NaN             NaN             NaN             NaN             NaN             NaN             NaN             NaN             NaN             NaN             NaN             NaN             NaN             NaN             NaN             NaN             NaN             NaN             NaN             NaN             NaN             NaN             NaN             NaN             NaN             NaN             NaN             NaN             NaN             NaN             NaN             NaN             NaN             NaN             NaN             NaN             NaN             NaN             NaN             NaN             NaN             NaN             NaN             NaN             NaN             NaN             NaN             NaN             NaN             NaN             NaN             NaN             NaN             NaN             NaN             NaN             NaN             NaN             NaN             NaN             NaN             NaN             NaN             NaN             NaN             NaN             NaN             NaN             NaN             NaN             NaN             NaN             NaN             NaN             NaN             NaN             NaN             NaN             NaN             NaN             NaN             NaN             NaN             NaN             NaN             NaN             NaN             NaN             NaN             NaN             NaN             NaN             NaN             NaN             NaN             NaN             NaN             NaN             NaN             NaN             NaN             NaN             NaN             NaN             NaN             NaN             NaN             NaN             NaN             NaN             NaN             NaN             NaN             NaN             NaN             NaN             NaN             NaN             NaN             NaN             NaN             NaN             NaN             NaN             NaN             NaN             NaN             NaN             NaN             NaN             NaN             NaN             NaN             NaN             NaN             NaN             NaN             NaN             NaN             NaN             NaN             NaN             NaN             NaN             NaN             NaN             NaN             NaN             NaN             NaN             NaN             NaN             NaN             NaN             NaN             NaN             NaN             NaN             NaN             NaN             NaN             NaN             NaN             NaN             NaN             NaN             NaN             NaN             NaN             NaN             NaN             NaN             NaN             NaN             NaN             NaN             NaN             NaN             NaN             NaN             NaN             NaN             NaN             NaN             NaN             NaN             NaN             NaN             NaN             NaN             NaN             NaN             NaN             NaN             NaN             NaN             NaN             NaN             NaN             NaN             NaN             NaN             NaN             NaN             NaN             NaN             NaN             NaN             NaN             NaN             NaN             NaN             NaN             NaN             NaN             NaN             NaN             NaN             NaN             NaN             NaN             NaN             NaN             NaN             NaN             NaN             NaN             NaN             NaN             NaN             NaN             NaN             NaN             NaN             NaN             NaN             NaN             NaN             NaN             NaN             NaN             NaN             NaN             NaN             NaN             NaN             NaN             NaN             NaN             NaN             NaN             NaN             NaN             NaN             NaN             NaN             NaN             NaN             NaN             NaN             NaN             NaN             NaN             NaN             NaN             NaN             NaN             NaN             NaN             NaN             NaN             NaN             NaN             NaN             NaN             NaN             NaN             NaN             NaN             NaN             NaN             NaN             NaN             NaN             NaN             NaN             NaN             NaN             NaN             NaN             NaN             NaN             NaN             NaN             NaN             NaN             NaN             NaN             NaN             NaN             NaN             NaN             NaN             NaN             NaN             NaN             NaN             NaN             NaN             NaN             NaN             NaN             NaN             NaN             NaN             NaN             NaN             NaN             NaN             NaN             NaN             NaN             NaN             NaN             NaN             NaN             NaN             NaN             NaN             NaN             NaN             NaN             NaN             NaN             NaN             NaN             NaN             NaN             NaN             NaN             NaN             NaN             NaN             NaN             NaN             NaN             NaN             NaN             NaN             NaN             NaN             NaN             NaN             NaN             NaN             NaN             NaN             NaN             NaN             NaN             NaN             NaN             NaN             NaN             NaN             NaN             NaN             NaN             NaN             NaN             NaN             NaN             NaN             NaN             NaN             NaN             NaN             NaN             NaN             NaN             NaN             NaN             NaN             NaN             NaN             NaN             NaN             NaN             NaN             NaN             NaN             NaN             NaN             NaN             NaN             NaN             NaN
             NaN             NaN             NaN             NaN             NaN             NaN             NaN             NaN             NaN             NaN             NaN             NaN             NaN             NaN             NaN             NaN             NaN             NaN             NaN             NaN             NaN             NaN             NaN             NaN             NaN             NaN             NaN             NaN             NaN             NaN             NaN             NaN             NaN             NaN             NaN             NaN             NaN             NaN             NaN             NaN             NaN             NaN             NaN             NaN             NaN             NaN             NaN             NaN             NaN             NaN             NaN             NaN             NaN             NaN             NaN             NaN             NaN             NaN             NaN             NaN             NaN             NaN             NaN             NaN             NaN             NaN             NaN             NaN             NaN             NaN             NaN             NaN             NaN             NaN             NaN             NaN             NaN             NaN             NaN             NaN             NaN             NaN             NaN             NaN             NaN             NaN             NaN             NaN             NaN             NaN             NaN             NaN             NaN             NaN             NaN             NaN             NaN             NaN             NaN             NaN             NaN             NaN             NaN             NaN             NaN             NaN             NaN             NaN             NaN             NaN             NaN             NaN             NaN             NaN             NaN             NaN             NaN             NaN             NaN             NaN             NaN             NaN             NaN             NaN             NaN             NaN             NaN             NaN             NaN             NaN             NaN             NaN             NaN             NaN             NaN             NaN             NaN             NaN             NaN             NaN             NaN             NaN             NaN             NaN             NaN             NaN             NaN             NaN             NaN             NaN             NaN             NaN             NaN             NaN             NaN             NaN             NaN             NaN             NaN             NaN             NaN             NaN             NaN             NaN             NaN             NaN             NaN             NaN             NaN             NaN             NaN             NaN             NaN             NaN             NaN             NaN             NaN             NaN             NaN             NaN             NaN             NaN             NaN             NaN             NaN             NaN             NaN             NaN             NaN             NaN             NaN             NaN             NaN             NaN             NaN             NaN             NaN             NaN             NaN             NaN             NaN             NaN             NaN             NaN             NaN             NaN             NaN             NaN             NaN             NaN             NaN             NaN             NaN             NaN             NaN             NaN             NaN             NaN             NaN             NaN             NaN             NaN             NaN             NaN             NaN             NaN             NaN             NaN             NaN             NaN             NaN             NaN             NaN             NaN             NaN             NaN             NaN             NaN             NaN             NaN             NaN             NaN             NaN             NaN             NaN             NaN             NaN             NaN             NaN             NaN             NaN             NaN             NaN             NaN             NaN             NaN             NaN             NaN             NaN             NaN             NaN             NaN             NaN             NaN             NaN             NaN             NaN             NaN             NaN             NaN             NaN             NaN             NaN             NaN             NaN             NaN             NaN             NaN             NaN             NaN             NaN             NaN             NaN             NaN             NaN             NaN             NaN             NaN             NaN             NaN             NaN             NaN             NaN             NaN             NaN             NaN             NaN             NaN             NaN             NaN             NaN             NaN             NaN             NaN             NaN             NaN             NaN             NaN             NaN             NaN             NaN             NaN             NaN             NaN             NaN             NaN             NaN             NaN             NaN             NaN             NaN             NaN             NaN             NaN             NaN             NaN             NaN             NaN             NaN             NaN             NaN             NaN             NaN             NaN             NaN             NaN             NaN             NaN             NaN             NaN             NaN             NaN             NaN             NaN             NaN             NaN             NaN             NaN             NaN             NaN             NaN             NaN             NaN             NaN             NaN             NaN             NaN             NaN             NaN             NaN             NaN             NaN             NaN             NaN             NaN             NaN             NaN             NaN             NaN             NaN             NaN             NaN             NaN             NaN             NaN             NaN             NaN             NaN             NaN             NaN             NaN             NaN             NaN             NaN             NaN             NaN             NaN             NaN             NaN             NaN             NaN             NaN             NaN             NaN             NaN             NaN             NaN             NaN             NaN             NaN             NaN             NaN             NaN             NaN             NaN             NaN             NaN             NaN             NaN             NaN             NaN             NaN             NaN             NaN             NaN             NaN             NaN             NaN             NaN             NaN             NaN             NaN             NaN             NaN             NaN             NaN             NaN             NaN             NaN             NaN             NaN             NaN             NaN             NaN             NaN             NaN             NaN             NaN             NaN             NaN             NaN             NaN             NaN             NaN             NaN             NaN             NaN             NaN             NaN             NaN             NaN             NaN             NaN             NaN             NaN             NaN             NaN             NaN             NaN             NaN             NaN             NaN             NaN             NaN             NaN             NaN             NaN             NaN             NaN             NaN             NaN             NaN             NaN             NaN             NaN             NaN             NaN             NaN             NaN             NaN             NaN             NaN             NaN             NaN             NaN             NaN             NaN             NaN             NaN             NaN             NaN             NaN             NaN             NaN             NaN             NaN             NaN             NaN             NaN             NaN             NaN             NaN             NaN             NaN             NaN             NaN             NaN             NaN             NaN             NaN             NaN             NaN             NaN             NaN             NaN             NaN             NaN             NaN             NaN             NaN             NaN             NaN             NaN             NaN             NaN             NaN             NaN             NaN             NaN             NaN             NaN             NaN             NaN             NaN             NaN             NaN             NaN             NaN             NaN             NaN             NaN             NaN             NaN             NaN             NaN             NaN             NaN             NaN             NaN             NaN             NaN             NaN             NaN             NaN             NaN             NaN             NaN             NaN             NaN             NaN             NaN             NaN             NaN             NaN             NaN             NaN             NaN             NaN             NaN             NaN             NaN             NaN             NaN             NaN             NaN             NaN             NaN             NaN             NaN             NaN             NaN             NaN             NaN             NaN             NaN             NaN             NaN             NaN             NaN             NaN             NaN             NaN             NaN             NaN             NaN             NaN             NaN             NaN             NaN             NaN             NaN             NaN             NaN             NaN             NaN             NaN             NaN             NaN             NaN             NaN             NaN             NaN             NaN             NaN             NaN             NaN             NaN             NaN             NaN             NaN             NaN             NaN             NaN             NaN             NaN             NaN             NaN             NaN             NaN             NaN             NaN             NaN             NaN             NaN             NaN             NaN             NaN             NaN             NaN             NaN             NaN             NaN             NaN             NaN             NaN             NaN             NaN             NaN             NaN             NaN             NaN             NaN             NaN             NaN             NaN             NaN             NaN             NaN             NaN             NaN             NaN             NaN             NaN             NaN             NaN             NaN             NaN             NaN             NaN             NaN             NaN             NaN             NaN             NaN             NaN             NaN             NaN             NaN             NaN             NaN             NaN             NaN             NaN             NaN             NaN             NaN             NaN             NaN             NaN             NaN             NaN             NaN             NaN             NaN             NaN             NaN             NaN             NaN             NaN             NaN             NaN             NaN             NaN             NaN             NaN             NaN             NaN             NaN             NaN             NaN             NaN             NaN             NaN             NaN             NaN             NaN             NaN             NaN             NaN             NaN             NaN             NaN             NaN             NaN             NaN             NaN             NaN             NaN             NaN             NaN             NaN             NaN             NaN             NaN             NaN             NaN             NaN             NaN             NaN             NaN             NaN             NaN             NaN             NaN             NaN             NaN             NaN             NaN             NaN             NaN             NaN             NaN             NaN             NaN             NaN             NaN             NaN             NaN             NaN             NaN             NaN             NaN             NaN             NaN             NaN             NaN             NaN             NaN             NaN             NaN             NaN             NaN             NaN             NaN             NaN             NaN             NaN             NaN             NaN             NaN             NaN             NaN             NaN             NaN             NaN             NaN             NaN             NaN             NaN             NaN             NaN             NaN             NaN             NaN             NaN             NaN             NaN             NaN             NaN             NaN             NaN             NaN             NaN             NaN             NaN             NaN             NaN             NaN             NaN             NaN             NaN             NaN             NaN             NaN             NaN             NaN             NaN             NaN             NaN             NaN             NaN             NaN             NaN             NaN             NaN             NaN             NaN             NaN             NaN             NaN             NaN             NaN             NaN             NaN             NaN             NaN             NaN             NaN             NaN             NaN             NaN             NaN             NaN             NaN             NaN             NaN             NaN             NaN             NaN             NaN             NaN             NaN             NaN             NaN             NaN             NaN             NaN             NaN             NaN             NaN             NaN             NaN             NaN             NaN             NaN             NaN             NaN             NaN             NaN             NaN             NaN             NaN             NaN             NaN             NaN             NaN             NaN             NaN             NaN             NaN             NaN             NaN             NaN             NaN             NaN             NaN             NaN             NaN             NaN             NaN             NaN             NaN             NaN             NaN             NaN             NaN             NaN             NaN             NaN             NaN             NaN             NaN             NaN             NaN             NaN             NaN             NaN             NaN             NaN             NaN
             NaN             NaN             NaN             NaN             NaN             NaN             NaN             NaN             NaN             NaN             NaN             NaN             NaN             NaN             NaN             NaN             NaN             NaN             NaN             NaN             NaN             NaN             NaN             NaN             NaN             NaN             NaN             NaN             NaN             NaN             NaN             NaN             NaN             NaN             NaN             NaN             NaN             NaN             NaN             NaN             NaN             NaN             NaN             NaN             NaN             NaN             NaN             NaN             NaN             NaN             NaN             NaN             NaN             NaN             NaN             NaN             NaN             NaN             NaN             NaN             NaN             NaN             NaN             NaN             NaN             NaN             NaN             NaN             NaN             NaN             NaN             NaN             NaN             NaN             NaN             NaN             NaN             NaN             NaN             NaN             NaN             NaN             NaN             NaN             NaN             NaN             NaN             NaN             NaN             NaN             NaN             NaN             NaN             NaN             NaN             NaN             NaN             NaN             NaN             NaN             NaN             NaN             NaN             NaN             NaN             NaN             NaN             NaN             NaN             NaN             NaN             NaN             NaN             NaN             NaN             NaN             NaN             NaN             NaN             NaN             NaN             NaN             NaN             NaN             NaN             NaN             NaN             NaN             NaN             NaN             NaN             NaN             NaN             NaN             NaN             NaN             NaN             NaN             NaN             NaN             NaN             NaN             NaN             NaN             NaN             NaN             NaN             NaN             NaN             NaN             NaN             NaN             NaN             NaN             NaN             NaN             NaN             NaN             NaN             NaN             NaN             NaN             NaN             NaN             NaN             NaN             NaN             NaN             NaN             NaN             NaN             NaN             NaN             NaN             NaN             NaN             NaN             NaN             NaN             NaN             NaN             NaN             NaN             NaN             NaN             NaN             NaN             NaN             NaN             NaN             NaN             NaN             NaN             NaN             NaN             NaN             NaN             NaN             NaN             NaN             NaN             NaN             NaN             NaN             NaN             NaN             NaN             NaN             NaN             NaN             NaN             NaN             NaN             NaN             NaN             NaN             NaN             NaN             NaN             NaN             NaN             NaN             NaN             NaN             NaN             NaN             NaN             NaN             NaN             NaN             NaN             NaN             NaN             NaN             NaN             NaN             NaN             NaN             NaN             NaN             NaN             NaN             NaN             NaN             NaN             NaN             NaN             NaN             NaN             NaN             NaN             NaN             NaN             NaN             NaN             NaN             NaN             NaN             NaN             NaN             NaN             NaN             NaN             NaN             NaN             NaN             NaN             NaN             NaN             NaN             NaN             NaN             NaN             NaN             NaN             NaN             NaN             NaN             NaN             NaN             NaN             NaN             NaN             NaN             NaN             NaN             NaN             NaN             NaN             NaN             NaN             NaN             NaN             NaN             NaN             NaN             NaN             NaN             NaN             NaN             NaN             NaN             NaN             NaN             NaN             NaN             NaN             NaN             NaN             NaN             NaN             NaN             NaN             NaN             NaN             NaN             NaN             NaN             NaN             NaN             NaN             NaN             NaN             NaN             NaN             NaN             NaN             NaN             NaN             NaN             NaN             NaN             NaN             NaN             NaN             NaN             NaN             NaN             NaN             NaN             NaN             NaN             NaN             NaN             NaN             NaN             NaN             NaN             NaN             NaN             NaN             NaN             NaN             NaN             NaN             NaN             NaN             NaN             NaN             NaN             NaN             NaN             NaN             NaN             NaN             NaN             NaN             NaN             NaN             NaN             NaN             NaN             NaN             NaN             NaN             NaN             NaN             NaN             NaN             NaN             NaN             NaN             NaN             NaN             NaN             NaN             NaN             NaN             NaN             NaN             NaN             NaN             NaN             NaN             NaN             NaN             NaN             NaN             NaN             NaN             NaN             NaN             NaN             NaN             NaN             NaN             NaN             NaN             NaN             NaN             NaN             NaN             NaN             NaN             NaN             NaN             NaN             NaN             NaN             NaN             NaN             NaN             NaN             NaN             NaN             NaN             NaN             NaN             NaN             NaN             NaN             NaN             NaN             NaN             NaN             NaN             NaN             NaN             NaN             NaN             NaN             NaN             NaN             NaN             NaN             NaN             NaN             NaN             NaN             NaN             NaN             NaN             NaN             NaN             NaN             NaN             NaN             NaN             NaN             NaN             NaN             NaN             NaN             NaN             NaN             NaN             NaN             NaN             NaN             NaN             NaN             NaN             NaN             NaN             NaN             NaN             NaN             NaN             NaN             NaN             NaN             NaN             NaN             NaN             NaN             NaN             NaN             NaN             NaN             NaN             NaN             NaN             NaN             NaN             NaN             NaN             NaN             NaN             NaN             NaN             NaN             NaN             NaN             NaN             NaN             NaN             NaN             NaN             NaN             NaN             NaN             NaN             NaN             NaN             NaN             NaN             NaN             NaN             NaN             NaN             NaN             NaN             NaN             NaN             NaN             NaN             NaN             NaN             NaN             NaN             NaN             NaN             NaN             NaN             NaN             NaN             NaN             NaN             NaN             NaN             NaN             NaN             NaN             NaN             NaN             NaN             NaN             NaN             NaN             NaN             NaN             NaN             NaN             NaN             NaN             NaN             NaN             NaN             NaN             NaN             NaN             NaN             NaN             NaN             NaN             NaN             NaN             NaN             NaN             NaN             NaN             NaN             NaN             NaN             NaN             NaN             NaN             NaN             NaN             NaN             NaN             NaN             NaN             NaN             NaN             NaN             NaN             NaN             NaN             NaN             NaN             NaN             NaN             NaN             NaN             NaN             NaN             NaN             NaN             NaN             NaN             NaN             NaN             NaN             NaN             NaN             NaN             NaN             NaN             NaN             NaN             NaN             NaN             NaN             NaN             NaN             NaN             NaN             NaN             NaN             NaN             NaN             NaN             NaN             NaN             NaN             NaN             NaN             NaN             NaN             NaN             NaN             NaN             NaN             NaN             NaN             NaN             NaN             NaN             NaN             NaN             NaN             NaN             NaN             NaN             NaN             NaN             NaN             NaN             NaN             NaN             NaN             NaN             NaN             NaN             NaN             NaN             NaN             NaN             NaN             NaN             NaN             NaN             NaN             NaN             NaN             NaN             NaN             NaN             NaN             NaN             NaN             NaN             NaN             NaN             NaN             NaN             NaN             NaN             NaN             NaN             NaN             NaN             NaN             NaN             NaN             NaN             NaN             NaN             NaN             NaN             NaN             NaN             NaN             NaN             NaN             NaN             NaN             NaN             NaN             NaN             NaN             NaN             NaN             NaN             NaN             NaN             NaN             NaN             NaN             NaN             NaN             NaN             NaN             NaN             NaN             NaN             NaN             NaN             NaN             NaN             NaN             NaN             NaN             NaN             NaN             NaN             NaN             NaN             NaN             NaN             NaN             NaN             NaN             NaN             NaN             NaN             NaN             NaN             NaN             NaN             NaN             NaN             NaN             NaN             NaN             NaN             NaN             NaN             NaN             NaN             NaN             NaN             NaN             NaN             NaN             NaN             NaN             NaN             NaN             NaN             NaN             NaN             NaN             NaN             NaN             NaN             NaN             NaN             NaN             NaN             NaN             NaN             NaN             NaN             NaN             NaN             NaN             NaN             NaN             NaN             NaN             NaN             NaN             NaN             NaN             NaN             NaN             NaN             NaN             NaN             NaN             NaN             NaN             NaN             NaN             NaN             NaN             NaN             NaN             NaN             NaN             NaN             NaN             NaN             NaN             NaN             NaN             NaN             NaN             NaN             NaN             NaN             NaN             NaN             NaN             NaN             NaN             NaN             NaN             NaN             NaN             NaN             NaN             NaN             NaN             NaN             NaN             NaN             NaN             NaN             NaN             NaN             NaN             NaN             NaN             NaN             NaN             NaN             NaN             NaN             NaN             NaN             NaN             NaN             NaN             NaN             NaN             NaN             NaN             NaN             NaN             NaN             NaN             NaN             NaN             NaN             NaN             NaN             NaN             NaN             NaN             NaN             NaN             NaN             NaN             NaN             NaN             NaN             NaN             NaN             NaN             NaN             NaN             NaN             NaN             NaN             NaN             NaN             NaN             NaN             NaN             NaN             NaN             NaN             NaN             NaN             NaN             NaN             NaN             NaN             NaN             NaN             NaN             NaN             NaN             NaN             NaN             NaN             NaN             NaN             NaN             NaN             NaN             NaN             NaN             NaN             NaN             NaN             NaN
[truncated: 12,857,364 more chars]
