# Supplementary material for: Global increase in tropical cyclone ocean surface waves
Source: Nat Commun. 2024 Jan 3;15:174. doi: 10.1038/s41467-023-43532-4 (PMC10764719; doi:10.1038/s41467-023-43532-4)
Supplement: Supplementary file 3 — Source Data [file 41467_2023_43532_MOESM3_ESM.zip › SourceData/fig2_sourcedata/MaxWindspeed.txt]

% yearly maximum wind speed(m/s)[Global NH SH]
16.2746840000000	16.1669590000000	16.1495880000000
16.4451320000000	16.5577020000000	16.4604620000000
16.4096350000000	16.7078490000000	15.9229440000000
16.8501190000000	17.3357330000000	16.2933580000000
16.8191920000000	16.6064790000000	17.0462830000000
15.4975940000000	15.2756590000000	16.2853580000000
15.4146770000000	15.2564260000000	15.7526830000000
17.0046630000000	16.5903640000000	17.6855780000000
17.1875120000000	17.0852290000000	17.7060240000000
16.4977770000000	16.2249490000000	16.8198420000000
17.0027250000000	16.6821710000000	17.3890290000000
16.7660240000000	16.5448570000000	17.3916850000000
17.1748290000000	17.2630720000000	17.0945850000000
17.1306840000000	16.7636590000000	18.5777310000000
16.2548800000000	15.8836660000000	16.9819840000000
16.2638920000000	16.2718180000000	16.3164650000000
16.3708650000000	16.4177810000000	16.6111850000000
16.4492690000000	16.6671510000000	16.2232780000000
17.3327060000000	17.9683120000000	16.6517810000000
16.5508030000000	16.8127750000000	16.2466170000000
16.9572090000000	17.1585470000000	16.7136550000000
16.4486800000000	16.7736520000000	16.2468980000000
17.2174830000000	17.1017010000000	17.3113980000000
17.8530740000000	17.9756130000000	17.7345270000000
17.0812530000000	17.8747790000000	16.2247980000000
18.5069940000000	18.8707330000000	17.8447250000000
17.1529650000000	17.4503820000000	17.1297810000000
17.6794180000000	18.1676730000000	16.8040570000000
17.5735200000000	17.5919630000000	17.3985910000000
17.2103870000000	17.2726850000000	17.3214160000000
16.8757070000000	17.0889770000000	16.4374200000000
17.6089400000000	17.6139110000000	17.7583410000000
17.5968430000000	17.8553520000000	17.5662730000000
17.5624740000000	17.1983920000000	18.4835120000000
17.9049630000000	17.6085710000000	18.6520360000000
17.4336690000000	17.8249160000000	16.5408250000000
18.6720730000000	18.9144410000000	18.0868520000000
17.8409930000000	17.5730970000000	19.0597970000000
17.3242120000000	17.5790870000000	16.6654140000000
18.5752370000000	18.5293370000000	18.9332490000000
18.5662000000000	17.7565700000000	20.5801340000000
17.2869070000000	16.9514340000000	18.2442410000000
16.9737030000000	17.1938650000000	16.6314880000000
17.3387930000000	16.8928570000000	18.2577800000000
