# Supplementary material for: Global increase in tropical cyclone ocean surface waves
Source: Nat Commun. 2024 Jan 3;15:174. doi: 10.1038/s41467-023-43532-4 (PMC10764719; doi:10.1038/s41467-023-43532-4)
Supplement: Supplementary file 3 — Source Data [file 41467_2023_43532_MOESM3_ESM.zip › SourceData/fig2_sourcedata/MixHs.txt]

% yearly maximum mixed wave height[Global NH SH]
4.27924710000000	4.24477190000000	4.54779080000000
4.37126850000000	4.50706340000000	3.55207780000000
4.37977020000000	4.67740150000000	3.95276390000000
4.73333440000000	4.83843210000000	4.01630670000000
4.58388650000000	4.90418220000000	4.28472890000000
3.97109670000000	4.07738830000000	3.82662370000000
4.09748720000000	4.12910630000000	4.05074280000000
4.65484410000000	4.66779910000000	4.63733880000000
4.67519590000000	4.85055950000000	4.41897720000000
4.45928200000000	4.25034350000000	4.77244440000000
4.69648750000000	4.80239620000000	4.59122130000000
4.54240030000000	4.51512150000000	4.58816770000000
5.02137480000000	5.19008240000000	4.76190580000000
4.93874230000000	4.91335940000000	4.99325330000000
4.60676220000000	4.44784930000000	4.83332610000000
4.67368070000000	4.86224430000000	4.39833510000000
4.46881400000000	4.55937360000000	4.31123130000000
4.74233980000000	5.11204050000000	4.21087550000000
5.13626580000000	5.62205150000000	4.54199690000000
4.59537900000000	4.68226040000000	4.49924160000000
4.65414210000000	4.70499460000000	4.58844030000000
4.63879490000000	4.68873880000000	4.50595220000000
4.63002350000000	4.68121460000000	4.55295170000000
5.06987420000000	5.26347880000000	4.73037190000000
4.81183360000000	5.11071760000000	4.46822870000000
5.21021840000000	5.57275700000000	4.65472770000000
4.82737700000000	4.87517730000000	4.74116690000000
4.84292360000000	5.16708980000000	4.33926680000000
4.84489150000000	4.92684670000000	4.74754940000000
4.58560900000000	4.56005770000000	4.62292870000000
4.61623530000000	4.79103730000000	4.31856070000000
5.06076370000000	5.18647290000000	4.09142800000000
4.91635590000000	5.07330100000000	4.68079970000000
4.97860380000000	4.88581270000000	5.17120380000000
5.04090040000000	4.98068420000000	5.13218660000000
4.94829480000000	5.22635260000000	4.43524130000000
5.43444850000000	5.55319970000000	5.15658700000000
5.11444150000000	4.98095900000000	5.44156770000000
4.71986350000000	4.97465080000000	4.17901800000000
5.51943570000000	5.55754230000000	5.43261940000000
5.26185130000000	5.02963440000000	5.87414000000000
4.82467220000000	4.76295900000000	5.01622660000000
4.58791690000000	5.03779170000000	4.49686760000000
4.65904010000000	4.50794360000000	5.04364960000000
