# Supplementary material for: Global increase in tropical cyclone ocean surface waves
Source: Nat Commun. 2024 Jan 3;15:174. doi: 10.1038/s41467-023-43532-4 (PMC10764719; doi:10.1038/s41467-023-43532-4)
Supplement: Supplementary file 3 — Source Data [file 41467_2023_43532_MOESM3_ESM.zip › SourceData/fig2_sourcedata/swellHs.txt]

% yearly maximum swell height[Global NH SH]
2.98952470000000	2.92119750000000	3.52175800000000
3.14484520000000	3.19692990000000	2.83064130000000
3.15935980000000	3.25468400000000	3.02260000000000
3.39960430000000	3.45149640000000	3.04557090000000
3.29724390000000	3.37699060000000	3.22276010000000
2.93537950000000	2.92916500000000	2.94382640000000
2.94832530000000	2.90136520000000	3.01774920000000
3.34874820000000	3.34862020000000	3.34892110000000
3.31743470000000	3.35813110000000	3.25797430000000
3.23355590000000	3.02174360000000	3.55102560000000
3.38106610000000	3.37834130000000	3.38377430000000
3.25652560000000	3.17141900000000	3.39931470000000
3.61095210000000	3.66192910000000	3.53255040000000
3.58737320000000	3.54438790000000	3.67968600000000
3.39553140000000	3.22934710000000	3.63246220000000
3.45933060000000	3.50220430000000	3.39672540000000
3.29670360000000	3.30781110000000	3.27737550000000
3.50056520000000	3.68614460000000	3.23378490000000
3.74137210000000	3.97268260000000	3.45840650000000
3.39683070000000	3.32957210000000	3.47125460000000
3.38284630000000	3.28610560000000	3.50783580000000
3.37242090000000	3.31481190000000	3.52565140000000
3.38158620000000	3.34898050000000	3.43067630000000
3.70775680000000	3.76759810000000	3.60281990000000
3.50914660000000	3.61891030000000	3.38295940000000
3.67710510000000	3.83623670000000	3.43786130000000
3.43397910000000	3.35249990000000	3.58093120000000
3.44602110000000	3.57855310000000	3.24010630000000
3.46723090000000	3.45259530000000	3.48461420000000
3.27681660000000	3.17408020000000	3.42687140000000
3.40288280000000	3.45594540000000	3.31252110000000
3.57890530000000	3.63266620000000	3.16435780000000
3.49785460000000	3.52335680000000	3.46897450000000
3.55746850000000	3.41920130000000	3.84446020000000
3.60763040000000	3.48911410000000	3.78729830000000
3.60107180000000	3.70653590000000	3.40647660000000
3.86005890000000	3.87363740000000	3.82828720000000
3.67214350000000	3.55540090000000	3.95824500000000
3.37697060000000	3.45713830000000	3.20679590000000
3.91030120000000	3.88977060000000	3.95707480000000
3.73337130000000	3.57674880000000	4.14633940000000
3.44312820000000	3.34857820000000	3.73660670000000
3.27608410000000	3.47674580000000	3.32014210000000
3.30603000000000	3.17465250000000	3.64044560000000
