# Supplementary material for: Global increase in tropical cyclone ocean surface waves
Source: Nat Commun. 2024 Jan 3;15:174. doi: 10.1038/s41467-023-43532-4 (PMC10764719; doi:10.1038/s41467-023-43532-4)
Supplement: Supplementary file 3 — Source Data [file 41467_2023_43532_MOESM3_ESM.zip › SourceData/fig2_sourcedata/windseaHs.txt]

% yearly maximum windsea height[Global NH SH]
3.98546780000000	3.96826860000000	4.11944080000000
4.04525960000000	4.19395170000000	3.14826600000000
4.04056190000000	4.39740180000000	3.52861000000000
4.38523200000000	4.48938280000000	3.67466460000000
4.22762510000000	4.60093080000000	3.87895580000000
3.57875680000000	3.71786800000000	3.38967500000000
3.74485020000000	3.82519790000000	3.62606760000000
4.29365700000000	4.31373790000000	4.26652320000000
4.34234870000000	4.53117010000000	4.06646730000000
4.12483270000000	3.95626750000000	4.37748270000000
4.34767050000000	4.48595140000000	4.21022830000000
4.18654550000000	4.20699600000000	4.15223450000000
4.64271420000000	4.86725760000000	4.29737050000000
4.51997310000000	4.50548480000000	4.55108740000000
4.19761780000000	4.07721270000000	4.36928080000000
4.24556090000000	4.47176560000000	3.91525060000000
4.06918320000000	4.18101840000000	3.87457890000000
4.26929430000000	4.68171830000000	3.67641300000000
4.73941840000000	5.24987650000000	4.11496750000000
4.17963690000000	4.32079490000000	4.02344060000000
4.28491910000000	4.40089390000000	4.13507920000000
4.25602890000000	4.35978810000000	3.98004650000000
4.27021370000000	4.35684250000000	4.13978800000000
4.69510300000000	4.94674050000000	4.25383510000000
4.44696140000000	4.78946450000000	4.05321110000000
4.84973310000000	5.24379120000000	4.24273760000000
4.49114520000000	4.57584030000000	4.33839330000000
4.48288410000000	4.87004610000000	3.88135090000000
4.50050930000000	4.62319490000000	4.35478990000000
4.21632210000000	4.24071680000000	4.18069180000000
4.23161430000000	4.44551540000000	3.86735710000000
4.74347740000000	4.87190470000000	3.75318240000000
4.56169120000000	4.72925550000000	4.31690610000000
4.62631770000000	4.56377130000000	4.75614100000000
4.67253610000000	4.65286980000000	4.70234980000000
4.59377490000000	4.88959500000000	4.04794740000000
5.07281670000000	5.20778150000000	4.75701790000000
4.78624540000000	4.67380580000000	5.06180160000000
4.32853620000000	4.62170610000000	3.70621460000000
5.18554180000000	5.25490120000000	5.02752380000000
4.90654210000000	4.69192050000000	5.47243730000000
4.49325430000000	4.44434590000000	4.64506370000000
4.25893790000000	4.76006260000000	4.11019180000000
4.30416140000000	4.16692620000000	4.65348750000000
