# Supplementary material for: Global increase in tropical cyclone ocean surface waves
Source: Nat Commun. 2024 Jan 3;15:174. doi: 10.1038/s41467-023-43532-4 (PMC10764719; doi:10.1038/s41467-023-43532-4)
Supplement: Supplementary file 3 — Source Data [file 41467_2023_43532_MOESM3_ESM.zip › SourceData/fig3_sourcedata/TCArea_25m.txt]

1266466.20000000	1045753.10000000	1791422.94000000
934582.150000000	854957.040000000	1414925.20000000
1343149.60000000	1111959.40000000	1674834
1299664	1204342.90000000	1949990.70000000
1628495.10000000	1047947.60000000	2170729.20000000
1087762.70000000	899713.340000000	1324219
1074960	713142.790000000	1609855.10000000
1653636.40000000	1400527.30000000	1949402.50000000
1347582.20000000	1154071.20000000	1630315.50000000
1404710.40000000	790516.290000000	2325280.60000000
1589625.10000000	1144475.60000000	2027941.90000000
1414891	887087.380000000	2300422.50000000
1733603.30000000	1349886.50000000	2323752.60000000
1974052.20000000	1702579.50000000	2557051.10000000
1679303.60000000	1180527	2390414.90000000
1809993.80000000	1574674.90000000	2153612.80000000
1352395.80000000	1065297.10000000	1851976
1672835.40000000	1471886.10000000	1961710.70000000
2054519.30000000	1742077.30000000	2436734.10000000
1781236.80000000	974617.800000000	2673789.20000000
1598225.50000000	931229.040000000	2459988.10000000
1137352.80000000	875209.230000000	1834611.80000000
1741944.70000000	1401553	2254427.50000000
1953293.90000000	1640614.10000000	2501604.70000000
1752499.40000000	1452437.80000000	2082890.30000000
1912075.70000000	1577746	2480889.40000000
1581195.30000000	1054021.60000000	2531980.20000000
1405352.80000000	1157543.30000000	1790374.20000000
1748876.70000000	1279873.50000000	2305933.90000000
1589197.10000000	863843.630000000	2648634.60000000
1448393.10000000	1181078.30000000	1903609.80000000
1329706.20000000	1155117.90000000	2675945.10000000
1530323.60000000	1266819.20000000	2004405.70000000
1668733.50000000	1125722.60000000	2795823.30000000
1845191.70000000	1335994	2617123.40000000
1621805.70000000	1444104.40000000	1949688.10000000
2146392.20000000	1902037.30000000	2718149
1756611.70000000	1171591.60000000	3190322.90000000
1388391.50000000	1075989.80000000	2051536.90000000
1760287.50000000	1464994.20000000	2433038.90000000
2113192.30000000	1730674.70000000	3121780.80000000
1604562.30000000	1296164.30000000	2561814.50000000
1514218.20000000	1173603.20000000	2055980.60000000
1502592.40000000	1073416.50000000	2595040
