# Supplementary material for: Global increase in tropical cyclone ocean surface waves
Source: Nat Commun. 2024 Jan 3;15:174. doi: 10.1038/s41467-023-43532-4 (PMC10764719; doi:10.1038/s41467-023-43532-4)
Supplement: Supplementary file 3 — Source Data [file 41467_2023_43532_MOESM3_ESM.zip › SourceData/fig3_sourcedata/TCArea_35m.txt]

408987.560000000	352257.630000000	510530.352000000
253066.420000000	265555.940000000	164775.100000000
347469.450000000	388207.300000000	268938.660000000
336167.470000000	335410.470000000	341332.110000000
465537.540000000	412199.810000000	452866.950000000
285682.900000000	301326.420000000	244901.310000000
269160.950000000	224090.470000000	321451.900000000
393160.590000000	392234.510000000	362748.010000000
388277.240000000	385611.550000000	359107.040000000
381403.710000000	240160.070000000	580121.340000000
389562.210000000	344661.470000000	431152.400000000
358470.320000000	259808.550000000	517682.020000000
512504.130000000	473244.060000000	559019.500000000
506790.710000000	436821.340000000	640990.560000000
423173.370000000	274548.800000000	610543.760000000
462086.190000000	471317.890000000	439979.210000000
341507.440000000	303371.640000000	363065.790000000
503880.230000000	530634.740000000	447866.880000000
540700.300000000	546997.340000000	525023.240000000
406370.190000000	221718.400000000	605236.860000000
361364.800000000	254318.080000000	494226.160000000
283519.620000000	233040.410000000	411395.220000000
473796.870000000	442772.320000000	505205.640000000
502450.370000000	465942.080000000	552058.900000000
462968.460000000	478731.370000000	439074.350000000
531670.300000000	509667.500000000	551743.600000000
414203.270000000	296008.530000000	627373.600000000
378810.450000000	344385.200000000	417379.580000000
475667.370000000	396536.090000000	541923.710000000
340039.390000000	236839.490000000	490771.180000000
346742.760000000	301971.640000000	422984.590000000
347827.140000000	343688.900000000	379736.860000000
430179.030000000	389971.430000000	508094.770000000
448965.640000000	327870.780000000	692768.160000000
495675.380000000	379501.460000000	645981.980000000
433573.040000000	434104.460000000	432592.480000000
616868.470000000	529318.030000000	821724.380000000
480206.370000000	300685.090000000	908887.500000000
372015.190000000	327335.890000000	435207.600000000
484811.660000000	408418.160000000	658855.050000000
661295.610000000	580368.340000000	874677.460000000
390182.050000000	336908.130000000	555541.660000000
349851.700000000	314367.220000000	397413.840000000
346345.070000000	248895.510000000	594398.470000000
