# Supplementary material for: Global increase in tropical cyclone ocean surface waves
Source: Nat Commun. 2024 Jan 3;15:174. doi: 10.1038/s41467-023-43532-4 (PMC10764719; doi:10.1038/s41467-023-43532-4)
Supplement: Supplementary file 3 — Source Data [file 41467_2023_43532_MOESM3_ESM.zip › SourceData/fig3_sourcedata/TCArea_45m.txt]

132529.290000000	124491.250000000	97570.7000000000
90821.8610000000	98477.7090000000	23938.5760000000
110248.160000000	141875.630000000	41930.9850000000
113763.340000000	114162.720000000	72668.6710000000
158444.390000000	178759.830000000	108099.810000000
90690.5750000000	95912.8550000000	49513.0040000000
75397.0390000000	68415.8780000000	74002.2790000000
112887.950000000	125646.660000000	75570.6000000000
138546.060000000	147845.910000000	92428.6540000000
121686.700000000	83084.5930000000	170403.780000000
114881.600000000	108463.270000000	110808.170000000
113729.440000000	85600.2990000000	139759.440000000
199271.250000000	201216.380000000	172640.850000000
158934.410000000	137068.080000000	174280.070000000
120558.720000000	91318.8240000000	153480.780000000
139153.070000000	155497.150000000	102071.980000000
111720.810000000	103302.950000000	103416.190000000
170440.130000000	200044.430000000	90521.6670000000
177906.380000000	195928.740000000	133621.060000000
115303.620000000	82311.3260000000	143036.530000000
98475.1040000000	84507.2600000000	102029.920000000
89468.0450000000	79260.3840000000	93885.0640000000
159758.760000000	155394.290000000	141245.150000000
173845.500000000	173782.540000000	141770.680000000
142918.930000000	165685.960000000	104389.940000000
173794.590000000	187672.330000000	130524.050000000
139190.960000000	109416.110000000	177133.980000000
136969.260000000	133886.380000000	115280.580000000
159480.080000000	147478.450000000	150254.210000000
93460.7140000000	80199.0230000000	101778.080000000
111246.920000000	106318.630000000	111442.280000000
129712.550000000	138252.240000000	29408.6560000000
147014.680000000	148426.990000000	134475.510000000
137190.740000000	119424.540000000	166655.550000000
153184.470000000	144517.410000000	145475.940000000
144694.920000000	154473.960000000	115767.170000000
210074.150000000	183053.190000000	248855.350000000
151712.380000000	105348.380000000	258451.620000000
124428.290000000	127990.130000000	92571.8360000000
174023.510000000	158015.640000000	210493.410000000
219986.890000000	212990.130000000	227499.070000000
119156.200000000	108913.770000000	144507.320000000
99373.6470000000	105472.630000000	73626.4700000000
105361.390000000	89755.6740000000	142857.530000000
