# Supplementary material for: Global increase in tropical cyclone ocean surface waves
Source: Nat Commun. 2024 Jan 3;15:174. doi: 10.1038/s41467-023-43532-4 (PMC10764719; doi:10.1038/s41467-023-43532-4)
Supplement: Supplementary file 3 — Source Data [file 41467_2023_43532_MOESM3_ESM.zip › SourceData/fig4_sourcedata/TCArea.txt]

% TC wave area (Hs>2.5m)[Global WNP NA]
1266466.2	1397366.2	236635.34
934582.15	1030122.1	612946.32
1343149.6	1208414.6	956116.25
1299664	1354604.5	386573.12
1628495.1	1274668.3	239913.35
1087762.7	953991.31	1729417.3
1074960	801887.5	520817.91
1653636.4	1547637.7	335581.26
1347582.2	1357142.5	191017.42
1404710.4	1105142.4	321384.22
1589625.1	1287911.6	942257.46
1414891	1235433.1	524704.15
1733603.3	1649166.4	948211.82
1974052.2	2065904.2	894639.11
1679303.6	1308886	333935.69
1809993.8	1750594.1	823090.45
1352395.8	1146032.9	1114370.3
1672835.4	1597961.3	1025254.3
2054519.3	1766720.4	1853992.2
1781236.8	1231228.3	750209.27
1598225.5	940917.55	1252891.5
1137352.8	1110218.9	645452.15
1741944.7	1683427.5	1067032.4
1953293.9	1985410.8	375759.69
1752499.4	1853867.7	1080223.8
1912075.7	1959686.4	831428.13
1581195.3	1254721.1	893045.92
1405352.8	1276645.8	1286073
1748876.7	1512604.7	894204.99
1589197.1	1090037.7	629699.79
1448393.1	1582751.6	853609.73
1329706.2	766791.53	1739159.5
1530323.6	1656396.6	891791.53
1668733.5	1452464.1	986809.93
1845191.7	1507383.8	1593506.6
1621805.7	2054559.7	878887.43
2146392.2	2347747.5	833020.08
1756611.7	1229367	1261863.3
1388391.5	1436625.3	1015289.4
1760287.5	1559611.9	1769051.5
2113192.3	2203228.9	1671551.2
1604562.3	1264343.4	1366446.9
1514218.2	1691577.5	986291.72
1502592.4	1478191.7	689885.21
