# Supplementary material for: Global increase in tropical cyclone ocean surface waves
Source: Nat Commun. 2024 Jan 3;15:174. doi: 10.1038/s41467-023-43532-4 (PMC10764719; doi:10.1038/s41467-023-43532-4)
Supplement: Supplementary file 3 — Source Data [file 41467_2023_43532_MOESM3_ESM.zip › SourceData/fig4_sourcedata/TCDuration.txt]

% TC wave duration (Hs>2.5m)[Global WNP NA]
1169	586	275
1512	846	330
2106	917	229
1322	917	28
1729	499	63
2279	779	204
2233	828	315
2102	996	72
2023	871	105
2129	669	277
2301	749	250
2734	899	293
2439	991	73
2880	983	205
2302	855	157
3031	1315	102
2214	643	529
2869	1147	352
3166	1266	70
2353	393	330
1978	551	312
1786	706	314
2250	795	283
2112	825	227
2586	756	381
2325	915	399
2526	741	591
2140	681	212
2214	668	227
2372	533	436
2311	769	162
1115	386	362
2212	627	354
2562	855	478
2126	834	125
2572	664	163
2899	1041	218
2205	579	391
2239	640	475
2321	718	297
1902	573	304
1974	553	582
2246	480	305
1677	367	379
