# Supplementary material for: Global increase in tropical cyclone ocean surface waves
Source: Nat Commun. 2024 Jan 3;15:174. doi: 10.1038/s41467-023-43532-4 (PMC10764719; doi:10.1038/s41467-023-43532-4)
Supplement: Supplementary file 3 — Source Data [file 41467_2023_43532_MOESM3_ESM.zip › SourceData/fig4_sourcedata/TCEnergy.txt]

% TC wave energy (Hs>2.5m)[Global WNP NA]
1.13E+16	6.78E+15	4.30699E+14
1.03E+16	6.57E+15	1.80E+15
1.99E+16	9.30E+15	1.72E+15
1.29E+16	9.56E+15	8.53547E+13
2.03E+16	6.48E+15	8.88229E+13
1.70E+16	5.72E+15	2.91E+15
1.63E+16	5.11E+15	1.23E+15
2.34E+16	1.17E+16	1.76205E+14
2.00E+16	9.97E+15	1.13496E+14
2.14E+16	5.68E+15	8.78025E+14
2.52E+16	6.95E+15	2.25E+15
2.70E+16	8.69E+15	1.10E+15
3.39E+16	1.48E+16	1.59E+15
3.98E+16	1.61E+16	1.15E+15
2.64E+16	8.19E+15	3.17652E+14
3.82E+16	1.78E+16	5.95733E+14
2.07E+16	5.39E+15	4.73E+15
3.60E+16	1.58E+16	3.04E+15
4.68E+16	1.89E+16	1.11E+15
2.81E+16	4.03E+15	1.58E+15
2.10E+16	3.63E+15	3.30E+15
1.40E+16	5.90E+15	1.46E+15
2.81E+16	1.08E+16	2.33E+15
2.93E+16	1.33E+16	5.65034E+14
3.20E+16	1.16E+16	3.13E+15
3.28E+16	1.48E+16	2.70E+15
2.85E+16	7.65E+15	3.96E+15
2.19E+16	6.55E+15	2.33E+15
2.78E+16	8.27E+15	1.36E+15
2.48E+16	4.70E+15	2.04E+15
2.32E+16	9.45E+15	1.06E+15
1.13E+16	2.56E+15	5.60E+15
2.46E+16	8.91E+15	2.59E+15
3.06E+16	9.90E+15	3.86E+15
2.81E+16	1.03E+16	1.37E+15
3.01E+16	1.16E+16	1.05E+15
4.67E+16	2.00E+16	1.25E+15
2.76E+16	4.84E+15	4.41E+15
2.22E+16	7.63E+15	3.80E+15
3.04E+16	9.36E+15	4.30E+15
2.98E+16	1.00E+16	3.99E+15
2.52E+16	7.96E+15	5.35E+15
2.70E+16	9.08E+15	2.19E+15
2.65E+16	7.97E+15	1.78E+15
